# Supplementary material for: Skeletal muscle proteome analysis underpins multifaceted mitochondrial dysfunction in Friedreich’s ataxia
Source: Front Neurosci. 2023 Oct 31;17:1289027. doi: 10.3389/fnins.2023.1289027 (PMC10644315; doi:10.3389/fnins.2023.1289027)
Supplement: Supplementary file 1 [file Table_1.XLSX]

## Sheet: Tabelle1
Protein description																		Statistics
Accession	Description	# AAs	MW [kDa]	calc. pI	Biological Process	Cellular Component	Molecular Function	Pfam IDs	Entrez Gene ID	Ensembl Gene ID	Gene Symbol	Gene ID	WikiPathways	Reactome Pathway Accessions	Reactome Pathways	# Protein Pathway Groups	NRF2 Target	Abundance controls	Abundance FRDA	Abundance Ratio	log ratio	p-value
A5D6W6	Fat storage-inducing transmembrane protein 1 OS=Homo sapiens OX=9606 GN=FITM1 PE=2 SV=1	292	32.2	9.79	cell organization and biogenesis;other metabolic processes;other biological processes	other membranes;ER/Golgi	other molecular function		161247	ENSG00000139914; ENSG00000285321	FITM1	A5D6W6; hsa:161247; Q8IUQ7		R-HSA-8964572	Lipid particle organization	1		1165.75	710.64	0.609599	-0.214956	0.00377227
A7E2Y1	Myosin-7B OS=Homo sapiens OX=9606 GN=MYH7B PE=1 SV=4	1983	225.7	6.09		other membranes;cytoskeleton;other cell component	cytoskeletal activity;other molecular function	Pf00063, Pf01576, Pf02736	57644	ENSG00000078814	MYH7B	A7E2Y1; hsa:57644; Q5JVW7; Q6NT44; Q6NT57; Q6WG75; Q96I57; Q9NWE2; Q9P216				0	x	312.25	104.729	0.335401	-0.474435	0.00417097
O00217	NADH dehydrogenase [ubiquinone] iron-sulfur protein 8, mitochondrial OS=Homo sapiens OX=9606 GN=NDUFS8 PE=1 SV=1	210	23.7	6.34	cell organization and biogenesis;other metabolic processes;stress response;transport	other membranes;mitochondrion	transporter activity;other molecular function	Pf12838	4728	ENSG00000110717	NDUFS8	B2RB86; hsa:4728; O00217; Q0VDA8	Electron transport chain: OXPHOS system in mitochondria; Nonalcoholic fatty liver disease; Oxidative phosphorylation	R-HSA-6799198	Complex I biogenesis	5	x	5713.52	2611.73	0.457113	-0.339976	0.00166211
O00330	Pyruvate dehydrogenase protein X component, mitochondrial OS=Homo sapiens OX=9606 GN=PDHX PE=1 SV=3	501	54.1	8.66	other metabolic processes	mitochondrion;other cell component	other molecular function	Pf00198, Pf00364, Pf02817	8050	ENSG00000110435	PDHX	B4DW62; D3DR11; E9PB14; E9PBP7; hsa:8050; O00330; O60221; Q96FV8; Q99783	Amino acid metabolism	R-HSA-389661; R-HSA-204174; R-HSA-5362517	Glyoxylate metabolism and glycine degradation; Regulation of pyruvate dehydrogenase (PDH) complex; Signaling by Retinoic Acid	5	x	16031.1	7551.53	0.471056	-0.326927	0.00145975
O00429	Dynamin-1-like protein OS=Homo sapiens OX=9606 GN=DNM1L PE=1 SV=2	736	81.8	6.81	cell organization and biogenesis;transport;signal transduction;other biological processes	plasma membrane;other membranes;cytosol;cytoskeleton;mitochondrion;ER/Golgi;other cytoplasmic organelle;other cell component	enzyme regulator activity;cytoskeletal activity;other molecular function	Pf00350, Pf01031, Pf02212	10059	ENSG00000087470	DNM1L	A8K4X9; B4DGC9; B4DSU8; G8JLD5; hsa:10059; J3KPI2; O00429; O14541; O60709; Q59GN9; Q7L6B3; Q8TBT7; Q9BWM1; Q9Y5J2	Synaptic vesicle pathway; CAMKK2 pathway; 10q11.21q11.23 copy number variation syndrome	R-HSA-75153	Apoptotic execution phase	4	x	14567.2	9676.93	0.664294	-0.17764	0.00146651
O00483	Cytochrome c oxidase subunit NDUFA4 OS=Homo sapiens OX=9606 GN=NDUFA4 PE=1 SV=1	81	9.4	9.38	other metabolic processes;transport;other biological processes	other membranes;mitochondrion	transporter activity;other molecular function	Pf06522	4697	ENSG00000189043	NDUFA4	A4D109; hsa:4697; O00483; Q6FHN5	Electron transport chain: OXPHOS system in mitochondria; Nonalcoholic fatty liver disease; Mitochondrial complex IV assembly; Oxidative phosphorylation	R-HSA-611105; R-HSA-5628897; R-HSA-9707564	Respiratory electron transport; TP53 Regulates Metabolic Genes; Cytoprotection by HMOX1	7	x	19186.3	4285.21	0.223347	-0.65102	0.00248379
O00487	26S proteasome non-ATPase regulatory subunit 14 OS=Homo sapiens OX=9606 GN=PSMD14 PE=1 SV=1	310	34.6	6.52	protein metabolism;DNA metabolism;other metabolic processes;stress response;other biological processes	non-structural extracellular;cytosol;nucleus;other cell component	enzyme regulator activity;other molecular function	Pf01398, Pf13012	10213	ENSG00000115233	PSMD14	B3KNW2; hsa:10213; O00176; O00487	Alzheimer's disease and miRNA effects; Parkin-ubiquitin proteasomal system pathway; Alzheimer's disease	R-HSA-983168; R-HSA-2871837; R-HSA-202424; R-HSA-1169091; R-HSA-1234176; R-HSA-1236974; R-HSA-1236978; R-HSA-174113; R-HSA-174154; R-HSA-174178; R-HSA-174184; R-HSA-180534; R-HSA-180585; R-HSA-195253; R-HSA-211733; R-HSA-2467813; R-HSA-349425; R-HSA-350562; R-HSA-382556; R-HSA-450408; R-HSA-4608870; R-HSA-4641257; R-HSA-4641258; R-HSA-5358346; R-HSA-5362768; R-HSA-5607761; R-HSA-5610780; R-HSA-56…	Antigen processing: Ubiquitination & Proteasome degradation; FCERI mediated NF-kB activation; Downstream TCR signaling; Activation of NF-kappaB in B cells; Oxygen-dependent proline hydroxylation of Hypoxia-inducible Factor Alpha; ER-Phagosome pathway; Cross-presentation of soluble exogenous antigens (endosomes); SCF-beta-TrCP mediated degradation of Emi1; APC/C:Cdc20 mediated degradation of Secur…	63	x	6861.45	4542.17	0.661984	-0.179152	0.00511716
O14949	Cytochrome b-c1 complex subunit 8 OS=Homo sapiens OX=9606 GN=UQCRQ PE=1 SV=4	82	9.9	10.08	other metabolic processes;developmental processes	other membranes;mitochondrion		Pf02939	27089	ENSG00000164405	UQCRQ	hsa:27089; O14949; Q5FVE2; Q9BV88; Q9T2V7	Electron transport chain: OXPHOS system in mitochondria; Nonalcoholic fatty liver disease; Mitochondrial complex III assembly	R-HSA-611105	Respiratory electron transport	4	x	6020.97	3899.01	0.647571	-0.188713	0.00822362
O43181	NADH dehydrogenase [ubiquinone] iron-sulfur protein 4, mitochondrial OS=Homo sapiens OX=9606 GN=NDUFS4 PE=1 SV=1	175	20.1	10.3	cell organization and biogenesis;other metabolic processes;transport;developmental processes;other biological processes	other membranes;mitochondrion	transporter activity	Pf04800	4724	ENSG00000164258	NDUFS4	hsa:4724; O43181; Q9BS69	Electron transport chain: OXPHOS system in mitochondria; Nonalcoholic fatty liver disease; Oxidative phosphorylation	R-HSA-6799198	Complex I biogenesis	5	x	3603.52	1517.41	0.421091	-0.375624	0.000513086
O43674	NADH dehydrogenase [ubiquinone] 1 beta subcomplex subunit 5, mitochondrial OS=Homo sapiens OX=9606 GN=NDUFB5 PE=1 SV=1	189	21.7	9.63	cell organization and biogenesis;other metabolic processes;transport	other membranes;mitochondrion;nucleus	transporter activity	Pf09781	4711	ENSG00000136521	NDUFB5	hsa:4711; O43674; Q561V6	Electron transport chain: OXPHOS system in mitochondria; Nonalcoholic fatty liver disease; Oxidative phosphorylation	R-HSA-6799198	Complex I biogenesis	5	x	6928.15	2254.64	0.325432	-0.487539	0.00675341
O43676	NADH dehydrogenase [ubiquinone] 1 beta subcomplex subunit 3 OS=Homo sapiens OX=9606 GN=NDUFB3 PE=1 SV=3	98	11.4	9.2	cell organization and biogenesis;other metabolic processes;transport	other membranes;mitochondrion	transporter activity	Pf08122	4709	ENSG00000119013	NDUFB3	hsa:4709; O43676; Q6IB80	Electron transport chain: OXPHOS system in mitochondria; Nonalcoholic fatty liver disease	R-HSA-6799198	Complex I biogenesis	4	x	3365.72	1098.44	0.326362	-0.486301	0.00395764
O43678	NADH dehydrogenase [ubiquinone] 1 alpha subcomplex subunit 2 OS=Homo sapiens OX=9606 GN=NDUFA2 PE=1 SV=3	99	10.9	9.57	cell organization and biogenesis;other metabolic processes;transport;developmental processes	other membranes;mitochondrion	transporter activity	Pf05047	4695	ENSG00000131495	NDUFA2	D6RJD6; hsa:4695; O43678; Q6IAY8	Electron transport chain: OXPHOS system in mitochondria; Nonalcoholic fatty liver disease; Oxidative phosphorylation	R-HSA-6799198	Complex I biogenesis	5	x	6382.38	2772.56	0.434408	-0.362102	0.00144062
O43741	5'-AMP-activated protein kinase subunit beta-2 OS=Homo sapiens OX=9606 GN=PRKAB2 PE=1 SV=1	272	30.3	6.46	other metabolic processes;signal transduction;other biological processes	cytosol;nucleus;other cell component	other molecular function	Pf04739, Pf16561	5565	ENSG00000131791	PRKAB2	A8K9V5; B4DH06; hsa:5565; O43741; Q5VXY0	AMP-activated protein kinase signaling; Target of rapamycin signaling; Energy metabolism; Sterol regulatory element-binding proteins (SREBP) signaling; Angiopoietin-like protein 8 regulatory pathway; Lipid metabolism pathway; Caloric restriction and aging; Thermogenesis; Nonalcoholic fatty liver disease; Synaptic signaling pathways associated with autism spectrum disorder; Hippo signaling regulat…	R-HSA-1445148; R-HSA-9619483; R-HSA-6804756; R-HSA-5628897; R-HSA-200425; R-HSA-1632852; R-HSA-380972; R-HSA-163680; R-HSA-2151209; R-HSA-9613354	Translocation of SLC2A4 (GLUT4) to the plasma membrane; Activation of AMPK downstream of NMDARs; Regulation of TP53 Activity through Phosphorylation; TP53 Regulates Metabolic Genes; Carnitine metabolism; Macroautophagy; Energy dependent regulation of mTOR by LKB1-AMPK; AMPK inhibits chREBP transcriptional activation activity; Activation of PPARGC1A (PGC-1alpha) by phosphorylation; Lipophagy	25	x	3829.62	2465.09	0.64369	-0.191323	0.000230252
O43772	Mitochondrial carnitine/acylcarnitine carrier protein OS=Homo sapiens OX=9606 GN=SLC25A20 PE=1 SV=1	301	32.9	9.41	transport;developmental processes	other membranes;cytosol;mitochondrion	transporter activity	Pf00153	788	ENSG00000178537	SLC25A20	B2R7F4; hsa:788; O43772; Q9UIQ2	Fatty acid beta-oxidation; Mitochondrial long chain fatty acid beta-oxidation; Thermogenesis	R-HSA-200425	Carnitine metabolism	4	x	2840.05	1566.74	0.551659	-0.258329	0.000744136
O43896	Kinesin-like protein KIF1C OS=Homo sapiens OX=9606 GN=KIF1C PE=1 SV=3	1103	122.9	6.9	transport;other biological processes	cytoskeleton;ER/Golgi;other cell component	cytoskeletal activity;other molecular function	Pf00225, Pf00498, Pf16183	10749	ENSG00000129250	KIF1C	D3DTL6; hsa:10749; O43896; O75186; Q5U618		R-HSA-6811434; R-HSA-983189	COPI-dependent Golgi-to-ER retrograde traffic; Kinesins	2		371.625	244.544	0.65804	-0.181748	0.0099575
O43920	NADH dehydrogenase [ubiquinone] iron-sulfur protein 5 OS=Homo sapiens OX=9606 GN=NDUFS5 PE=1 SV=3	106	12.5	9.14	cell organization and biogenesis;other metabolic processes;transport	other membranes;mitochondrion	transporter activity	Pf10200	4725	ENSG00000168653	NDUFS5	hsa:4725; O43920	Electron transport chain: OXPHOS system in mitochondria; Nonalcoholic fatty liver disease; Oxidative phosphorylation	R-HSA-6799198	Complex I biogenesis	5	x	3815.92	1617.65	0.423922	-0.372714	0.00520347
O60313	Dynamin-like 120 kDa protein, mitochondrial OS=Homo sapiens OX=9606 GN=OPA1 PE=1 SV=3	960	111.6	7.87	cell organization and biogenesis;other metabolic processes;stress response;transport;developmental processes;other biological processes	other membranes;cytosol;cytoskeleton;mitochondrion;nucleus;other cell component	cytoskeletal activity;other molecular function	Pf00350, Pf19434	4976	ENSG00000198836	OPA1	D3DNW4; E5KLJ5; E5KLJ6; E5KLJ7; E5KLK1; E5KLK2; hsa:4976; O60313	Orexin receptor pathway	R-HSA-169911	Regulation of Apoptosis	2	x	6922.55	3770.57	0.544679	-0.263859	0.00259469
O60830	Mitochondrial import inner membrane translocase subunit Tim17-B OS=Homo sapiens OX=9606 GN=TIMM17B PE=1 SV=1	172	18.3	9.03	cell organization and biogenesis;transport	other membranes;mitochondrion	transporter activity	Pf02466	10245	ENSG00000126768	TIMM17B	A8K2E2; hsa:10245; J3KPV3; O60830; Q9UJV0		R-HSA-1268020	Mitochondrial protein import	1		776.525	306.478	0.394678	-0.403757	0.00363415
O60884	DnaJ homolog subfamily A member 2 OS=Homo sapiens OX=9606 GN=DNAJA2 PE=1 SV=1	412	45.7	6.48	stress response;other biological processes	other membranes;cytosol;other cell component	other molecular function	Pf00226, Pf00684, Pf01556	10294	ENSG00000069345	DNAJA2	B2R7L7; hsa:10294; O14711; O60884		R-HSA-3371497	HSP90 chaperone cycle for steroid hormone receptors (SHR) in the presence of ligand	1	x	6041.47	3960.09	0.655484	-0.183438	0.00197724
O75155	Cullin-associated NEDD8-dissociated protein 2 OS=Homo sapiens OX=9606 GN=CAND2 PE=1 SV=3	1236	135.2	5.68	cell organization and biogenesis;protein metabolism;other metabolic processes;other biological processes	cytosol;nucleus	other molecular function	Pf08623	23066	ENSG00000144712	CAND2	B9EGM9; E9KL24; hsa:23066; O75155				0	x	6402.7	3514.21	0.548863	-0.260536	0.000991165
O75251	NADH dehydrogenase [ubiquinone] iron-sulfur protein 7, mitochondrial OS=Homo sapiens OX=9606 GN=NDUFS7 PE=1 SV=3	213	23.5	9.99	cell organization and biogenesis;other metabolic processes;transport	plasma membrane;other membranes;mitochondrion;other cell component	transporter activity;other molecular function	Pf01058	374291	ENSG00000115286	NDUFS7	B3KRI2; hsa:374291; O75251; Q2T9H7; Q9BV17	Electron transport chain: OXPHOS system in mitochondria; Nonalcoholic fatty liver disease; Oxidative phosphorylation	R-HSA-6799198	Complex I biogenesis	5	x	11405	4058.97	0.355895	-0.448678	0.0014991
O75306	NADH dehydrogenase [ubiquinone] iron-sulfur protein 2, mitochondrial OS=Homo sapiens OX=9606 GN=NDUFS2 PE=1 SV=2	463	52.5	7.55	cell cycle OR cell proliferation;cell organization and biogenesis;other metabolic processes;stress response;transport;developmental processes;other biological processes	other membranes;mitochondrion;nucleus	transporter activity;other molecular function	Pf00346	4720	ENSG00000158864	NDUFS2	D3DVG7; hsa:4720; J3KPM7; O75306; Q5VTW0; Q969P3; Q9UEV3	Electron transport chain: OXPHOS system in mitochondria; Nonalcoholic fatty liver disease; Oxidative phosphorylation	R-HSA-6799198	Complex I biogenesis	5	x	13764.1	7372.67	0.535644	-0.271124	0.0010441
O75380	NADH dehydrogenase [ubiquinone] iron-sulfur protein 6, mitochondrial OS=Homo sapiens OX=9606 GN=NDUFS6 PE=1 SV=1	124	13.7	8.28	other metabolic processes;transport	other membranes;mitochondrion	transporter activity;other molecular function	Pf10276	4726	ENSG00000145494	NDUFS6	hsa:4726; O75380	Electron transport chain: OXPHOS system in mitochondria; Nonalcoholic fatty liver disease; Oxidative phosphorylation	R-HSA-6799198	Complex I biogenesis	5	x	9427.45	5578.75	0.591756	-0.227857	0.00550824
O75438	NADH dehydrogenase [ubiquinone] 1 beta subcomplex subunit 1 OS=Homo sapiens OX=9606 GN=NDUFB1 PE=1 SV=1	58	7	8.92	cell organization and biogenesis;other metabolic processes;transport	other membranes;mitochondrion;nucleus	transporter activity	Pf08040	4707	ENSG00000183648	NDUFB1	A0AV68; hsa:4707; O75438	Electron transport chain: OXPHOS system in mitochondria; Nonalcoholic fatty liver disease; Oxidative phosphorylation	R-HSA-6799198	Complex I biogenesis	5	x	2071.1	1129.88	0.545546	-0.263169	0.00834427
O75489	NADH dehydrogenase [ubiquinone] iron-sulfur protein 3, mitochondrial OS=Homo sapiens OX=9606 GN=NDUFS3 PE=1 SV=1	264	30.2	7.5	cell organization and biogenesis;other metabolic processes;transport;other biological processes	other membranes;mitochondrion;nucleus	transporter activity;other molecular function	Pf00329	4722	ENSG00000213619; ENSG00000285387	NDUFS3	B2R9J1; B4DFM8; hsa:4722; O75489; Q9UNQ8	Electron transport chain: OXPHOS system in mitochondria; Nonalcoholic fatty liver disease; Oxidative phosphorylation	R-HSA-9013408; R-HSA-6799198	RHOG GTPase cycle; Complex I biogenesis	6	x	18856.8	6601.53	0.350088	-0.455823	0.00060411
O75746	Calcium-binding mitochondrial carrier protein Aralar1 OS=Homo sapiens OX=9606 GN=SLC25A12 PE=1 SV=2	678	74.7	8.38	other metabolic processes;transport;other biological processes	other membranes;mitochondrion	transporter activity;other molecular function	Pf00153	8604	ENSG00000115840	SLC25A12	B3KR64; hsa:8604; O75746; Q96AM8		R-HSA-1268020; R-HSA-70263; R-HSA-8963693	Mitochondrial protein import; Gluconeogenesis; Aspartate and asparagine metabolism	3	x	29057.7	13750.1	0.473199	-0.324956	0.006152
O75821	Eukaryotic translation initiation factor 3 subunit G OS=Homo sapiens OX=9606 GN=EIF3G PE=1 SV=2	320	35.6	6.13	cell organization and biogenesis;protein metabolism;other metabolic processes;other biological processes	cytosol;translational apparatus;other cell component	nucleic acid binding activity	Pf00076, Pf12353	8666	ENSG00000130811	EIF3G	hsa:8666; O14801; O75821; Q969U5	Translation factors; nsp1 from SARS-CoV-2 inhibits translation initiation in the host cell	R-HSA-156827; R-HSA-72649; R-HSA-72689; R-HSA-72695; R-HSA-72702; R-HSA-72706	L13a-mediated translational silencing of Ceruloplasmin expression; Translation initiation complex formation; Formation of a pool of free 40S subunits; Formation of the ternary complex, and subsequently, the 43S complex; Ribosomal scanning and start codon recognition; GTP hydrolysis and joining of the 60S ribosomal subunit	8	x	4270.7	2774.52	0.649664	-0.187311	0.00280406
O75947	ATP synthase subunit d, mitochondrial OS=Homo sapiens OX=9606 GN=ATP5PD PE=1 SV=3	161	18.5	5.3	other metabolic processes;transport	other membranes;mitochondrion	transporter activity	Pf05873	10476	ENSG00000167863	ATP5PD	B2R5L6; hsa:10476; O75947; Q9H3J4	Electron transport chain: OXPHOS system in mitochondria; Oxidative phosphorylation	R-HSA-8949613; R-HSA-163210	Cristae formation; Formation of ATP by chemiosmotic coupling	4	x	35818.6	16723.3	0.466888	-0.330787	0.00276264
O75964	ATP synthase subunit g, mitochondrial OS=Homo sapiens OX=9606 GN=ATP5MG PE=1 SV=3	103	11.4	9.64	other metabolic processes;transport	other membranes;mitochondrion	transporter activity	Pf04718	10632	ENSG00000167283	ATP5MG	A8K0K3; hsa:10632; O75964; Q96BV6; Q9UBZ7	Electron transport chain: OXPHOS system in mitochondria; Oxidative phosphorylation	R-HSA-8949613; R-HSA-163210	Cristae formation; Formation of ATP by chemiosmotic coupling	4	x	7416.93	3184.55	0.429362	-0.367176	0.00317067
O95167	NADH dehydrogenase [ubiquinone] 1 alpha subcomplex subunit 3 OS=Homo sapiens OX=9606 GN=NDUFA3 PE=1 SV=1	84	9.3	8.46	cell organization and biogenesis;other metabolic processes;transport	other membranes;mitochondrion	transporter activity	Pf14987	4696	ENSG00000170906; ENSG00000273642; ENSG00000274359; ENSG00000275605; ENSG00000275724; ENSG00000276061; ENSG00000276220; ENSG00000276766; ENSG00000277722; ENSG00000278365	NDUFA3	hsa:4696; O95167	Electron transport chain: OXPHOS system in mitochondria; Nonalcoholic fatty liver disease; Oxidative phosphorylation	R-HSA-6799198	Complex I biogenesis	5	x	4807.12	2208.52	0.459427	-0.337784	0.0055064
O95168	NADH dehydrogenase [ubiquinone] 1 beta subcomplex subunit 4 OS=Homo sapiens OX=9606 GN=NDUFB4 PE=1 SV=3	129	15.2	9.85	cell organization and biogenesis;other metabolic processes;stress response;transport	other membranes;mitochondrion;nucleus	transporter activity	Pf07225	4710	ENSG00000065518	NDUFB4	B2RUY3; B9EJC7; hsa:4710; O95168	Electron transport chain: OXPHOS system in mitochondria; Nonalcoholic fatty liver disease; Oxidative phosphorylation	R-HSA-6799198	Complex I biogenesis	5		4847.22	2670.45	0.550924	-0.258908	0.00871975
O95169	NADH dehydrogenase [ubiquinone] 1 beta subcomplex subunit 8, mitochondrial OS=Homo sapiens OX=9606 GN=NDUFB8 PE=1 SV=1	186	21.8	6.8	cell organization and biogenesis;other metabolic processes;transport	other membranes;mitochondrion;ER/Golgi	transporter activity	Pf05821	4714	ENSG00000166136	NDUFB8	A8K0L4; hsa:4714; O95169; Q5W143; Q5W144; Q5W145; Q9UG53; Q9UJR4; Q9UQF3	Electron transport chain: OXPHOS system in mitochondria; Nonalcoholic fatty liver disease; Oxidative phosphorylation	R-HSA-1268020; R-HSA-6799198	Mitochondrial protein import; Complex I biogenesis	6		5480.2	2659.39	0.485272	-0.314015	0.00790356
O95183	Vesicle-associated membrane protein 5 OS=Homo sapiens OX=9606 GN=VAMP5 PE=1 SV=1	116	12.8	7.85	transport;other biological processes	plasma membrane;other membranes;ER/Golgi;other cytoplasmic organelle;other cell component		Pf00957	10791	ENSG00000168899	VAMP5	hsa:10791; O95183; Q9P0T2				0	x	2172.15	1107.35	0.509793	-0.292606	0.000560048
O95298	NADH dehydrogenase [ubiquinone] 1 subunit C2 OS=Homo sapiens OX=9606 GN=NDUFC2 PE=1 SV=1	119	14.2	8.98	cell organization and biogenesis;other metabolic processes;transport;other biological processes	plasma membrane;other membranes;mitochondrion;other cytoplasmic organelle;other cell component	transporter activity	Pf06374	4718	ENSG00000151366	NDUFC2	E9PNU8; E9PRB2; hsa:4718; O95298; Q549M5; Q6FIH8; Q9UBJ9	Electron transport chain: OXPHOS system in mitochondria; Nonalcoholic fatty liver disease; Oxidative phosphorylation	R-HSA-6798695; R-HSA-6799198	Neutrophil degranulation; Complex I biogenesis	6	x	8033.9	2890.91	0.35984	-0.443891	0.00383353
O95299	NADH dehydrogenase [ubiquinone] 1 alpha subcomplex subunit 10, mitochondrial OS=Homo sapiens OX=9606 GN=NDUFA10 PE=1 SV=1	355	40.7	8.48	cell organization and biogenesis;other metabolic processes;transport	other membranes;mitochondrion;other cell component	transporter activity	Pf01712	4705	ENSG00000130414	NDUFA10	hsa:4705; O95299; Q8WXC9	Electron transport chain: OXPHOS system in mitochondria; Nonalcoholic fatty liver disease; 2q37 copy number variation syndrome; Oxidative phosphorylation	R-HSA-6799198	Complex I biogenesis	6	x	5877.8	2637.14	0.448662	-0.348081	0.00245247
O95831	Apoptosis-inducing factor 1, mitochondrial OS=Homo sapiens OX=9606 GN=AIFM1 PE=1 SV=1	613	66.9	8.95	cell organization and biogenesis;stress response;transport;developmental processes;signal transduction;other biological processes	other membranes;cytosol;mitochondrion;nucleus;other cell component	nucleic acid binding activity;other molecular function	Pf00070, Pf14721	9131	ENSG00000156709	AIFM1	A4QPB4; B1ALN1; B2RB08; D3DTE9; E9PRR0; hsa:9131; O95831; Q1L6K4; Q1L6K6; Q2QKE4; Q5JUZ7; Q6I9X6; Q9Y3I3; Q9Y3I4	Apoptosis modulation and signaling; Nanomaterial induced apoptosis; Apoptosis modulation by HSP70			3		20757.2	12534.1	0.603843	-0.219076	0.00262726
O96000	NADH dehydrogenase [ubiquinone] 1 beta subcomplex subunit 10 OS=Homo sapiens OX=9606 GN=NDUFB10 PE=1 SV=3	172	20.8	8.48	cell organization and biogenesis;other metabolic processes;transport	other membranes;mitochondrion	transporter activity	Pf10249	4716	ENSG00000140990	NDUFB10	hsa:4716; O96000; Q96II6	Electron transport chain: OXPHOS system in mitochondria; Nonalcoholic fatty liver disease; Modulators of TCR signaling and T cell activation; Oxidative phosphorylation	R-HSA-6799198	Complex I biogenesis	6	x	12004.2	3400.2	0.28325	-0.54783	0.0037871
P00403	Cytochrome c oxidase subunit 2 OS=Homo sapiens OX=9606 GN=MT-CO2 PE=1 SV=1	227	25.5	4.82	other metabolic processes;stress response;transport;other biological processes	other membranes;mitochondrion	transporter activity;other molecular function	Pf00116, Pf02790	4513	ENSG00000198712	MT-CO2	hsa:4513; P00403; Q37526	Electron transport chain: OXPHOS system in mitochondria; Endothelin pathways; EGF/EGFR signaling pathway; Nonalcoholic fatty liver disease; Neuroinflammation; Mitochondrial complex IV assembly; CCL18 signaling pathway	R-HSA-611105; R-HSA-5628897; R-HSA-9707564	Respiratory electron transport; TP53 Regulates Metabolic Genes; Cytoprotection by HMOX1	10		11622.8	3646.64	0.313747	-0.50342	0.00180227
P00846	ATP synthase subunit a OS=Homo sapiens OX=9606 GN=MT-ATP6 PE=1 SV=1	226	24.8	10.1	other metabolic processes;stress response;transport	other membranes;mitochondrion	transporter activity	Pf00119	4508	ENSG00000198899	MT-ATP6	hsa:4508; P00846; Q34772; Q5S8W5; Q5S9E7; Q5S9I6; Q5SA31; Q6RPB7; Q6VHC0; Q6VHE0; Q6WQF4; Q7YCC1; Q7YCF8; Q7YCG1; Q85KU8; Q85KX1; Q85L05; Q8HNQ4; Q8HNQ8; Q8WCX6; Q9B2U5; Q9B2Z2	Electron transport chain: OXPHOS system in mitochondria; 7q11.23 copy number variation syndrome; Oxidative phosphorylation	R-HSA-8949613; R-HSA-163210	Cristae formation; Formation of ATP by chemiosmotic coupling	5	x	2803.03	1097.64	0.391592	-0.407166	0.00796246
P02511	Alpha-crystallin B chain OS=Homo sapiens OX=9606 GN=CRYAB PE=1 SV=2	175	20.1	7.33	cell organization and biogenesis;stress response;developmental processes;signal transduction;other biological processes	plasma membrane;other membranes;cytosol;cytoskeleton;mitochondrion;ER/Golgi;nucleus;other cytoplasmic organelle;other cell component	cytoskeletal activity;other molecular function	Pf00011, Pf00525	1410	ENSG00000109846	CRYAB	B0YIX0; hsa:1410; O43416; P02511; Q9UC37; Q9UC38; Q9UC39; Q9UC40; Q9UC41		R-HSA-3371571	HSF1-dependent transactivation	1	x	37441.2	24650	0.658366	-0.181533	0.00650084
P03915	NADH-ubiquinone oxidoreductase chain 5 OS=Homo sapiens OX=9606 GN=MT-ND5 PE=1 SV=2	603	67	9.03	cell organization and biogenesis;other metabolic processes;stress response;transport;other biological processes	other membranes;mitochondrion;other cell component	transporter activity;other molecular function	Pf00361, Pf00662, Pf06455	4540	ENSG00000198786	MT-ND5	hsa:4540; P03915; Q34773; Q8WCY3	Electron transport chain: OXPHOS system in mitochondria; Oxidative phosphorylation	R-HSA-6799198	Complex I biogenesis	4		706.825	380.572	0.538425	-0.268875	0.000608166
P03923	NADH-ubiquinone oxidoreductase chain 6 OS=Homo sapiens OX=9606 GN=MT-ND6 PE=1 SV=2	174	18.6	4.22	cell organization and biogenesis;other metabolic processes;stress response;transport;other biological processes	other membranes;mitochondrion	transporter activity	Pf00499	4541	ENSG00000198695	MT-ND6	hsa:4541; P03923; Q34774; Q8HG30	Electron transport chain: OXPHOS system in mitochondria; Oxidative phosphorylation	R-HSA-6799198	Complex I biogenesis	4		334.35	102.495	0.306549	-0.5135	0.00927349
P05026	Sodium/potassium-transporting ATPase subunit beta-1 OS=Homo sapiens OX=9606 GN=ATP1B1 PE=1 SV=1	303	35	8.53	cell adhesion;cell organization and biogenesis;other metabolic processes;stress response;transport;signal transduction;other biological processes	plasma membrane;other membranes;cytoskeleton;other cell component	transporter activity;other molecular function	Pf00287	481	ENSG00000143153	ATP1B1	hsa:481; P05026; Q5TGZ3	Proximal tubule transport; Calcium regulation in cardiac cells	R-HSA-9679191; R-HSA-5578775; R-HSA-936837; R-HSA-210991	Potential therapeutics for SARS; Ion homeostasis; Ion transport by P-type ATPases; Basigin interactions	6	x	8914.33	5085.26	0.57046	-0.243775	0.00841366
P05496	ATP synthase F(0) complex subunit C1, mitochondrial OS=Homo sapiens OX=9606 GN=ATP5MC1 PE=1 SV=2	136	14.3	9.74	other metabolic processes;transport	other membranes;mitochondrion	transporter activity;other molecular function	Pf00137	516	ENSG00000159199	ATP5MC1	hsa:516; P05496	Electron transport chain: OXPHOS system in mitochondria; 7q11.23 copy number variation syndrome; Oxidative phosphorylation	R-HSA-1268020; R-HSA-8949613; R-HSA-163210	Mitochondrial protein import; Cristae formation; Formation of ATP by chemiosmotic coupling	6	x	1800.05	652.083	0.362259	-0.440981	0.00954836
P06576	ATP synthase subunit beta, mitochondrial OS=Homo sapiens OX=9606 GN=ATP5F1B PE=1 SV=3	529	56.5	5.4	other metabolic processes;transport;developmental processes;other biological processes	plasma membrane;other membranes;mitochondrion;other cell component	signal transduction activity or receptor binding;transporter activity;other molecular function	Pf00006, Pf02874	506	ENSG00000110955	ATP5F1B	A8K4X0; hsa:506; P06576; Q14283	Electron transport chain: OXPHOS system in mitochondria; 7q11.23 copy number variation syndrome; Oxidative phosphorylation	R-HSA-2151201; R-HSA-1268020; R-HSA-8949613; R-HSA-163210	Transcriptional activation of mitochondrial biogenesis; Mitochondrial protein import; Cristae formation; Formation of ATP by chemiosmotic coupling	7	x	67834.2	44958.9	0.662776	-0.178633	0.0066416
P08559	Pyruvate dehydrogenase E1 component subunit alpha, somatic form, mitochondrial OS=Homo sapiens OX=9606 GN=PDHA1 PE=1 SV=3	390	43.3	8.06	other metabolic processes	mitochondrion;nucleus;other cell component	other molecular function	Pf00676	5160	ENSG00000131828	PDHA1	A5YVE9; B2R5P7; B7Z3T7; B7Z3X5; hsa:5160; P08559; Q53H41; Q5JPT8; Q9NP12; Q9UBJ8; Q9UBU0; Q9UNG4; Q9UNG5	TCA cycle and deficiency of pyruvate dehydrogenase complex (PDHc); Amino acid metabolism; Lipid metabolism pathway; PI3K/AKT/mTOR - vitamin D3 signaling; Metabolic reprogramming in colon cancer; Thiamine metabolic pathways; TCA cycle in senescence; Neuroinflammation and glutamatergic signaling; Acetylcholine synthesis; Glycolysis and gluconeogenesis	R-HSA-389661; R-HSA-204174; R-HSA-5362517	Glyoxylate metabolism and glycine degradation; Regulation of pyruvate dehydrogenase (PDH) complex; Signaling by Retinoic Acid	14		41959	20700.3	0.493346	-0.306849	0.00239181
P08574	Cytochrome c1, heme protein, mitochondrial OS=Homo sapiens OX=9606 GN=CYC1 PE=1 SV=3	325	35.4	9	other metabolic processes;transport;other biological processes	other membranes;mitochondrion	transporter activity;other molecular function	Pf02167	1537	ENSG00000179091	CYC1	hsa:1537; P08574; Q5U062; Q6FHS7	Nonalcoholic fatty liver disease; Mitochondrial complex III assembly	R-HSA-611105; R-HSA-1268020	Respiratory electron transport; Mitochondrial protein import	4		5386.02	3416.04	0.634242	-0.197745	0.000737781
P08708	40S ribosomal protein S17 OS=Homo sapiens OX=9606 GN=RPS17 PE=1 SV=2	135	15.5	9.85	protein metabolism;RNA metabolism OR transcription;other metabolic processes;other biological processes	cytosol;translational apparatus;nucleus;other cell component	other molecular function	Pf00833	6218	ENSG00000182774; ENSG00000278229	RPS17	B2R4U4; hsa:6218; P08708; P0CW22	Cytoplasmic ribosomal proteins	R-HSA-156827; R-HSA-72649; R-HSA-72689; R-HSA-72695; R-HSA-72702; R-HSA-72706; R-HSA-9010553; R-HSA-6791226; R-HSA-9754678; R-HSA-975957; R-HSA-1799339; R-HSA-192823; R-HSA-9633012; R-HSA-156902; R-HSA-2408557; R-HSA-72764; R-HSA-975956; R-HSA-9735869	L13a-mediated translational silencing of Ceruloplasmin expression; Translation initiation complex formation; Formation of a pool of free 40S subunits; Formation of the ternary complex, and subsequently, the 43S complex; Ribosomal scanning and start codon recognition; GTP hydrolysis and joining of the 60S ribosomal subunit; Regulation of expression of SLITs and ROBOs; Major pathway of rRNA process…	19	x	3985.72	2604.8	0.653533	-0.184732	0.00317803
P09669	Cytochrome c oxidase subunit 6C OS=Homo sapiens OX=9606 GN=COX6C PE=1 SV=2	75	8.8	10.39	other metabolic processes	other membranes;mitochondrion		Pf02937	1345	ENSG00000164919	COX6C	B2R4D7; hsa:1345; P09669	Electron transport chain: OXPHOS system in mitochondria; Ciliary landscape; Nonalcoholic fatty liver disease; Mitochondrial complex IV assembly	R-HSA-611105; R-HSA-5628897; R-HSA-9707564	Respiratory electron transport; TP53 Regulates Metabolic Genes; Cytoprotection by HMOX1	7		12972	4178.98	0.322155	-0.491935	0.00510909
P10515	Dihydrolipoyllysine-residue acetyltransferase component of pyruvate dehydrogenase complex, mitochondrial OS=Homo sapiens OX=9606 GN=DLAT PE=1 SV=3	647	69	7.84	other metabolic processes	mitochondrion;other cell component	other molecular function	Pf00198, Pf00364, Pf02817	1737	ENSG00000150768	DLAT	hsa:1737; P10515; Q16783; Q53EP3	TCA cycle and deficiency of pyruvate dehydrogenase complex (PDHc); Neuroinflammation and glutamatergic signaling; Glycolysis and gluconeogenesis	R-HSA-389661; R-HSA-204174; R-HSA-5362517	Glyoxylate metabolism and glycine degradation; Regulation of pyruvate dehydrogenase (PDH) complex; Signaling by Retinoic Acid	7	x	18842.7	8432.55	0.447523	-0.349184	0.00110761
P10606	Cytochrome c oxidase subunit 5B, mitochondrial OS=Homo sapiens OX=9606 GN=COX5B PE=1 SV=2	129	13.7	8.81	other metabolic processes;transport;other biological processes	other membranes;mitochondrion	transporter activity;other molecular function	Pf01215	1329	ENSG00000135940	COX5B	hsa:1329; P10606; Q53YB7; Q96J18; Q99610	Electron transport chain: OXPHOS system in mitochondria; Nonalcoholic fatty liver disease; Mitochondrial complex IV assembly	R-HSA-611105; R-HSA-5628897; R-HSA-9707564	Respiratory electron transport; TP53 Regulates Metabolic Genes; Cytoprotection by HMOX1	6	x	25915.6	13907.6	0.536653	-0.270307	0.0040541
P11055	Myosin-3 OS=Homo sapiens OX=9606 GN=MYH3 PE=1 SV=3	1940	223.8	5.81	cell organization and biogenesis;other metabolic processes;developmental processes;other biological processes	cytosol;cytoskeleton;other cell component	cytoskeletal activity;other molecular function	Pf00063, Pf01576, Pf02736	4621	ENSG00000109063	MYH3	hsa:4621; P11055; Q15492	Striated muscle contraction pathway	R-HSA-390522	Striated Muscle Contraction	2		2253.95	733.615	0.32548	-0.487476	0.00570005
P11177	Pyruvate dehydrogenase E1 component subunit beta, mitochondrial OS=Homo sapiens OX=9606 GN=PDHB PE=1 SV=3	359	39.2	6.65	other metabolic processes	mitochondrion;nucleus;other cell component	other molecular function	Pf02779, Pf02780	5162	ENSG00000168291	PDHB	B2R7L0; B4DDD7; hsa:5162; P11177; Q6FH45; Q9BQ27; Q9UFK3	Metabolic reprogramming in colon cancer; Orexin receptor pathway	R-HSA-389661; R-HSA-204174; R-HSA-5362517	Glyoxylate metabolism and glycine degradation; Regulation of pyruvate dehydrogenase (PDH) complex; Signaling by Retinoic Acid	6	x	29383.9	13574.4	0.461967	-0.335389	0.00037203
P11586	C-1-tetrahydrofolate synthase, cytoplasmic OS=Homo sapiens OX=9606 GN=MTHFD1 PE=1 SV=4	935	101.5	7.3	other metabolic processes;developmental processes;other biological processes	cytosol;mitochondrion	other molecular function	Pf00763, Pf01268, Pf02882	4522	ENSG00000100714	MTHFD1	A0A024R652; A0A384N5Y3; B2R5Y2; G3V2B8; hsa:4522; P11586; Q86VC9; Q9BVP5	Folate metabolism; One-carbon metabolism; Trans-sulfuration, one-carbon metabolism and related pathways; Male infertility	R-HSA-196757	Metabolism of folate and pterines	5	x	28102.1	18708	0.665715	-0.176712	0.0049615
P12235	ADP/ATP translocase 1 OS=Homo sapiens OX=9606 GN=SLC25A4 PE=1 SV=4	298	33	9.76	cell organization and biogenesis;other metabolic processes;transport;other biological processes	plasma membrane;other membranes;mitochondrion	transporter activity	Pf00153	291	ENSG00000151729	SLC25A4	D3DP59; hsa:291; P12235	Electron transport chain: OXPHOS system in mitochondria; Alzheimer's disease and miRNA effects; Synaptic vesicle pathway; Alzheimer's disease; Sudden infant death syndrome (SIDS) susceptibility pathways	R-HSA-83936; R-HSA-1268020; R-HSA-180897	Transport of nucleosides and free purine and pyrimidine bases across the plasma membrane; Mitochondrial protein import; Vpr-mediated induction of apoptosis by mitochondrial outer membrane permeabilization	8	x	62066.5	20813.3	0.335339	-0.474515	0.00364033
P12883	Myosin-7 OS=Homo sapiens OX=9606 GN=MYH7 PE=1 SV=5	1935	223	5.8	cell organization and biogenesis;other metabolic processes;stress response;developmental processes;other biological processes	cytoskeleton;other cell component	cytoskeletal activity;other molecular function	Pf00063, Pf01576, Pf02736	4625	ENSG00000092054	MYH7	A2TDB6; B6D424; hsa:4625; P12883; Q14836; Q14837; Q14904; Q16579; Q2M1Y6; Q92679; Q9H1D5; Q9UDA2; Q9UMM8	IL-18 signaling pathway			1		818464	214590	0.262187	-0.581389	0.000795624
P13073	Cytochrome c oxidase subunit 4 isoform 1, mitochondrial OS=Homo sapiens OX=9606 GN=COX4I1 PE=1 SV=1	169	19.6	9.51	other metabolic processes;transport	other membranes;cytosol;mitochondrion;nucleus	transporter activity	Pf02936	1327	ENSG00000131143	COX4I1	B2R4J2; D3DUM7; hsa:1327; P13073; Q6P666	Electron transport chain: OXPHOS system in mitochondria; Nonalcoholic fatty liver disease; Mitochondrial complex IV assembly	R-HSA-611105; R-HSA-5628897; R-HSA-9707564	Respiratory electron transport; TP53 Regulates Metabolic Genes; Cytoprotection by HMOX1	6		25826.3	11995.4	0.464465	-0.333047	0.00849017
P13533	Myosin-6 OS=Homo sapiens OX=9606 GN=MYH6 PE=1 SV=5	1939	223.6	5.73	cell organization and biogenesis;other metabolic processes;stress response;developmental processes;other biological processes	cytosol;cytoskeleton;other cell component	cytoskeletal activity;other molecular function	Pf00063, Pf01576, Pf02736	4624	ENSG00000197616	MYH6	A2RTX1; D9YZU2; hsa:4624; P13533; Q13943; Q14906; Q14907	Cardiac progenitor differentiation; Striated muscle contraction pathway; Acute viral myocarditis; IL-18 signaling pathway	R-HSA-390522	Striated Muscle Contraction	5		2154.4	585.084	0.271576	-0.566108	0.0017508
P13805	Troponin T, slow skeletal muscle OS=Homo sapiens OX=9606 GN=TNNT1 PE=1 SV=4	278	32.9	6.07	cell organization and biogenesis;other biological processes	cytosol;cytoskeleton	cytoskeletal activity	Pf00992	7138	ENSG00000105048	TNNT1	hsa:7138; O95472; P13805; Q16061; Q5U0E1	Striated muscle contraction pathway; Malignant pleural mesothelioma	R-HSA-390522	Striated Muscle Contraction	3	x	50362.3	19275.2	0.382732	-0.417106	0.00767637
P13807	Glycogen [starch] synthase, muscle OS=Homo sapiens OX=9606 GN=GYS1 PE=1 SV=2	737	83.7	6.18	other metabolic processes;developmental processes	cytosol;other cell component	other molecular function	Pf05693	2997	ENSG00000104812	GYS1	hsa:2997; P13807; Q9BTT9	AMP-activated protein kinase signaling; Angiopoietin-like protein 8 regulatory pathway; Focal adhesion: PI3K-Akt-mTOR-signaling pathway; PI3K-Akt signaling pathway; Insulin signaling; Glycogen synthesis and degradation; Disorders of galactose metabolism ; 2q37 copy number variation syndrome	R-HSA-3322077; R-HSA-3785653; R-HSA-3814836; R-HSA-3828062	Glycogen synthesis; Myoclonic epilepsy of Lafora; Glycogen storage disease type XV (GYG1); Glycogen storage disease type 0 (muscle GYS1)	12	x	25503.2	13062	0.512172	-0.290585	0.00204486
P14406	Cytochrome c oxidase subunit 7A2, mitochondrial OS=Homo sapiens OX=9606 GN=COX7A2 PE=1 SV=1	83	9.4	9.76	cell organization and biogenesis;other metabolic processes;other biological processes	other membranes;mitochondrion	other molecular function	Pf02238	1347	ENSG00000112695	COX7A2	B2R5E1; hsa:1347; P14406; Q3MIH5; Q5TF59; Q6FGI2	Electron transport chain: OXPHOS system in mitochondria; Nonalcoholic fatty liver disease; Mitochondrial complex IV assembly			3		2208.95	1203.72	0.544928	-0.263661	0.00979598
P14672	Solute carrier family 2, facilitated glucose transporter member 4 OS=Homo sapiens OX=9606 GN=SLC2A4 PE=1 SV=1	509	54.8	6.93	other metabolic processes;stress response;transport;other biological processes	non-structural extracellular;plasma membrane;other membranes;cytosol;ER/Golgi;other cytoplasmic organelle;other cell component	transporter activity	Pf00083	6517	ENSG00000181856; ENSG00000288174	SLC2A4	hsa:6517; P14672; Q05BQ3; Q14CX2	AMP-activated protein kinase signaling; Type II diabetes mellitus; Cori cycle; Adipogenesis; Vitamin D receptor pathway; Nuclear receptors meta-pathway; NRF2 pathway; Transcription factor regulation in adipogenesis; Angiopoietin-like protein 8 regulatory pathway; Focal adhesion: PI3K-Akt-mTOR-signaling pathway; SCFA and skeletal muscle substrate metabolism; 22q11.2 copy number variation syndrome;…	R-HSA-381340; R-HSA-189200; R-HSA-1445148	Transcriptional regulation of white adipocyte differentiation; Cellular hexose transport; Translocation of SLC2A4 (GLUT4) to the plasma membrane	22		647.625	322.613	0.498148	-0.302641	0.00549905
P14854	Cytochrome c oxidase subunit 6B1 OS=Homo sapiens OX=9606 GN=COX6B1 PE=1 SV=2	86	10.2	7.05	other metabolic processes;transport	other membranes;mitochondrion	transporter activity	Pf02297	1340	ENSG00000126267	COX6B1	B2R5C9; hsa:1340; P14854; Q6IBL4	Electron transport chain: OXPHOS system in mitochondria; Nonalcoholic fatty liver disease; Mitochondrial complex IV assembly	R-HSA-611105; R-HSA-5628897; R-HSA-9707564	Respiratory electron transport; TP53 Regulates Metabolic Genes; Cytoprotection by HMOX1	6	x	15448.5	6819.77	0.441454	-0.355115	0.00360182
P14927	Cytochrome b-c1 complex subunit 7 OS=Homo sapiens OX=9606 GN=UQCRB PE=1 SV=2	111	13.5	8.78	other metabolic processes;transport	other membranes;mitochondrion		Pf02271	7381	ENSG00000156467	UQCRB	E5RJU0; hsa:7381; P14927; Q6FGD1	Electron transport chain: OXPHOS system in mitochondria; Nonalcoholic fatty liver disease; Mitochondrial complex III assembly; 11p11.2 copy number variation syndrome	R-HSA-611105	Respiratory electron transport	5	x	14451.5	7202.82	0.498415	-0.302409	0.00363497
P15880	40S ribosomal protein S2 OS=Homo sapiens OX=9606 GN=RPS2 PE=1 SV=2	293	31.3	10.24	protein metabolism;other metabolic processes;other biological processes	cytosol;translational apparatus;nucleus;other cell component	nucleic acid binding activity;other molecular function	Pf00333, Pf03719	6187	ENSG00000140988	RPS2	B2R5G0; D3DU82; hsa:6187; P15880; Q3MIB1	Cytoplasmic ribosomal proteins	R-HSA-9010553; R-HSA-156827; R-HSA-72649; R-HSA-72689; R-HSA-72695; R-HSA-72702; R-HSA-72706; R-HSA-6791226; R-HSA-6790901; R-HSA-3214858; R-HSA-9754678; R-HSA-975957; R-HSA-8876725; R-HSA-1799339; R-HSA-192823; R-HSA-9633012; R-HSA-156902; R-HSA-2408557; R-HSA-72764; R-HSA-975956; R-HSA-9735869	Regulation of expression of SLITs and ROBOs; L13a-mediated translational silencing of Ceruloplasmin expression; Translation initiation complex formation; Formation of a pool of free 40S subunits; Formation of the ternary complex, and subsequently, the 43S complex; Ribosomal scanning and start codon recognition; GTP hydrolysis and joining of the 60S ribosomal subunit; Major pathway of rRNA process…	22	x	9052.75	5913.05	0.653177	-0.184969	0.00290021
P15954	Cytochrome c oxidase subunit 7C, mitochondrial OS=Homo sapiens OX=9606 GN=COX7C PE=1 SV=1	63	7.2	10.27	other metabolic processes;transport	other membranes;mitochondrion		Pf02935	1350	ENSG00000127184	COX7C	hsa:1350; P15954; Q6NR81	Electron transport chain: OXPHOS system in mitochondria; Nonalcoholic fatty liver disease; Mitochondrial complex IV assembly	R-HSA-611105; R-HSA-5628897; R-HSA-9707564	Respiratory electron transport; TP53 Regulates Metabolic Genes; Cytoprotection by HMOX1	6	x	7568.68	2460.79	0.325129	-0.487945	0.00620451
P16615	Sarcoplasmic/endoplasmic reticulum calcium ATPase 2 OS=Homo sapiens OX=9606 GN=ATP2A2 PE=1 SV=1	1042	114.7	5.34	cell adhesion;cell organization and biogenesis;other metabolic processes;stress response;transport;signal transduction;other biological processes	plasma membrane;other membranes;cytosol;ER/Golgi;other cell component	transporter activity;other molecular function	Pf00122, Pf00689, Pf00690, Pf08282, Pf13246	488	ENSG00000174437	ATP2A2	A6NDN7; B4DF05; hsa:488; P16614; P16615; Q86VJ2	Alzheimer's disease and miRNA effects; Arrhythmogenic right ventricular cardiomyopathy; Endothelin pathways; Myometrial relaxation and contraction pathways; Alzheimer's disease; Calcium regulation in cardiac cells	R-HSA-5578775; R-HSA-936837; R-HSA-1912420; R-HSA-418359	Ion homeostasis; Ion transport by P-type ATPases; Pre-NOTCH Processing in Golgi; Reduction of cytosolic Ca++ levels	10	x	47705.5	19034.7	0.399004	-0.399022	0.0038466
P17152	Transmembrane protein 11, mitochondrial OS=Homo sapiens OX=9606 GN=TMEM11 PE=1 SV=1	192	21.5	7.36	cell organization and biogenesis	plasma membrane;other membranes;mitochondrion		Pf14972	8834	ENSG00000178307	TMEM11	hsa:8834; P17152; Q53YB2		R-HSA-8949613	Cristae formation	1		3516.82	1283.19	0.364871	-0.437861	0.000920078
P17568	NADH dehydrogenase [ubiquinone] 1 beta subcomplex subunit 7 OS=Homo sapiens OX=9606 GN=NDUFB7 PE=1 SV=4	137	16.4	8.92	cell organization and biogenesis;other metabolic processes;transport	other membranes;mitochondrion	transporter activity	Pf05676	4713	ENSG00000099795	NDUFB7	hsa:4713; P17568; Q6ICN9; Q9UI16	Electron transport chain: OXPHOS system in mitochondria; Nonalcoholic fatty liver disease; Oxidative phosphorylation	R-HSA-6799198	Complex I biogenesis	5	x	4941.65	1788.29	0.361881	-0.441434	0.00455892
P18077	60S ribosomal protein L35a OS=Homo sapiens OX=9606 GN=RPL35A PE=1 SV=2	110	12.5	11.06	protein metabolism;RNA metabolism OR transcription;other metabolic processes;other biological processes	cytosol;translational apparatus;other cell component	nucleic acid binding activity;other molecular function	Pf01247	6165	ENSG00000182899	RPL35A	hsa:6165; P18077; Q08ES9; Q9BVN7	Cytoplasmic ribosomal proteins	R-HSA-156827; R-HSA-72689; R-HSA-72706; R-HSA-9010553; R-HSA-6791226; R-HSA-975957; R-HSA-1799339; R-HSA-192823; R-HSA-9633012; R-HSA-156902; R-HSA-2408557; R-HSA-72764; R-HSA-975956	L13a-mediated translational silencing of Ceruloplasmin expression; Formation of a pool of free 40S subunits; GTP hydrolysis and joining of the 60S ribosomal subunit; Regulation of expression of SLITs and ROBOs; Major pathway of rRNA processing in the nucleolus and cytosol; Nonsense Mediated Decay (NMD) enhanced by the Exon Junction Complex (EJC); SRP-dependent cotranslational protein targeting to…	14	x	4043.35	1858.09	0.459542	-0.337675	0.00124609
P18124	60S ribosomal protein L7 OS=Homo sapiens OX=9606 GN=RPL7 PE=1 SV=1	248	29.2	10.65	protein metabolism;RNA metabolism OR transcription;other metabolic processes;other biological processes	cytosol;translational apparatus;other cell component	nucleic acid binding activity;other molecular function	Pf00327, Pf08079	6129	ENSG00000147604	RPL7	A8K504; hsa:6129; P18124; Q15289; Q3KQU0; Q5I0X1; Q6IBM9	VEGFA-VEGFR2 signaling; Cytoplasmic ribosomal proteins	R-HSA-9010553; R-HSA-156827; R-HSA-72689; R-HSA-72706; R-HSA-6791226; R-HSA-975957; R-HSA-1799339; R-HSA-192823; R-HSA-9633012; R-HSA-156902; R-HSA-2408557; R-HSA-72764; R-HSA-975956	Regulation of expression of SLITs and ROBOs; L13a-mediated translational silencing of Ceruloplasmin expression; Formation of a pool of free 40S subunits; GTP hydrolysis and joining of the 60S ribosomal subunit; Major pathway of rRNA processing in the nucleolus and cytosol; Nonsense Mediated Decay (NMD) enhanced by the Exon Junction Complex (EJC); SRP-dependent cotranslational protein targeting to…	15	x	10756.9	7108.99	0.660876	-0.17988	0.000351059
P18621	60S ribosomal protein L17 OS=Homo sapiens OX=9606 GN=RPL17 PE=1 SV=3	184	21.4	10.17	protein metabolism;other metabolic processes	cytosol;translational apparatus;other cell component	other molecular function	Pf00237	6139	ENSG00000265681	RPL17	B2R4H3; B4E3C2; B5ME31; hsa:6139; J3QL51; P18621; Q3KQW2; Q6NZ54; Q7M4M5	Cytoplasmic ribosomal proteins	R-HSA-9010553; R-HSA-156827; R-HSA-72689; R-HSA-72706; R-HSA-6791226; R-HSA-975957; R-HSA-1799339; R-HSA-192823; R-HSA-9633012; R-HSA-156902; R-HSA-2408557; R-HSA-72764; R-HSA-975956	Regulation of expression of SLITs and ROBOs; L13a-mediated translational silencing of Ceruloplasmin expression; Formation of a pool of free 40S subunits; GTP hydrolysis and joining of the 60S ribosomal subunit; Major pathway of rRNA processing in the nucleolus and cytosol; Nonsense Mediated Decay (NMD) enhanced by the Exon Junction Complex (EJC); SRP-dependent cotranslational protein targeting to…	14	x	9167.25	4678.1	0.510305	-0.29217	0.00105527
P20674	Cytochrome c oxidase subunit 5A, mitochondrial OS=Homo sapiens OX=9606 GN=COX5A PE=1 SV=2	150	16.8	6.79	other metabolic processes;transport	other membranes;mitochondrion	transporter activity;other molecular function	Pf02284	9377	ENSG00000178741	COX5A	hsa:9377; P20674; P30045; Q8TB65	Electron transport chain: OXPHOS system in mitochondria; Nonalcoholic fatty liver disease; Mitochondrial complex IV assembly; Arachidonate epoxygenase / epoxide hydrolase	R-HSA-611105; R-HSA-5628897; R-HSA-9707564	Respiratory electron transport; TP53 Regulates Metabolic Genes; Cytoprotection by HMOX1	7	x	8040.1	4253.67	0.529057	-0.276497	0.00148507
P20807	Calpain-3 OS=Homo sapiens OX=9606 GN=CAPN3 PE=1 SV=2	821	94.2	6.18	cell cycle OR cell proliferation;cell organization and biogenesis;protein metabolism;other metabolic processes;stress response;other biological processes	plasma membrane;other membranes;cytosol;cytoskeleton;nucleus;other cell component	enzyme regulator activity;cytoskeletal activity;other molecular function	Pf00648, Pf01067, Pf16648	825	ENSG00000092529	CAPN3	A6H8K6; hsa:825; P20807; Q7L4R0; Q9BQC8; Q9BTU4; Q9Y5S6; Q9Y5S7	Integrin-mediated cell adhesion; Disturbed pathways in Duchenne Muscular Dystrophy	R-HSA-1474228	Degradation of the extracellular matrix	3		22058.5	11871.3	0.538171	-0.26908	0.000733039
P21796	Voltage-dependent anion-selective channel protein 1 OS=Homo sapiens OX=9606 GN=VDAC1 PE=1 SV=2	283	30.8	8.54	cell-cell signaling;other metabolic processes;stress response;transport;other biological processes	plasma membrane;other membranes;mitochondrion;other cell component	transporter activity;other molecular function	Pf01459	7416	ENSG00000213585	VDAC1	B3KVK4; D3DQ93; hsa:7416; P21796; Q5FVE7; Q9UIQ5; Q9UPL0	Alzheimer's disease and miRNA effects; Alzheimer's disease; Arsenic metabolism and reactive oxygen species generation; Cholesterol metabolism; Fatty Acids and Lipoproteins Transport in Hepatocytes	R-HSA-5689880; R-HSA-5205685; R-HSA-70268; R-HSA-1268020; R-HSA-8949215	Ub-specific processing proteases; PINK1-PRKN Mediated Mitophagy; Pyruvate metabolism; Mitochondrial protein import; Mitochondrial calcium ion transport	10	x	35182.6	13686.8	0.389021	-0.410027	0.00107033
P21912	Succinate dehydrogenase [ubiquinone] iron-sulfur subunit, mitochondrial OS=Homo sapiens OX=9606 GN=SDHB PE=1 SV=3	280	31.6	8.76	other metabolic processes	plasma membrane;other membranes;mitochondrion;nucleus	other molecular function	Pf13085, Pf13534	6390	ENSG00000117118	SDHB	B2R545; hsa:6390; P21912; Q0QEY7; Q9NQ12	Electron transport chain: OXPHOS system in mitochondria; Metabolic reprogramming in colon cancer; Nonalcoholic fatty liver disease; Mitochondrial complex II assembly; TCA cycle (aka Krebs or citric acid cycle)	R-HSA-611105; R-HSA-71403	Respiratory electron transport; Citric acid cycle (TCA cycle)	7	x	17820	8965.76	0.50313	-0.29832	0.00902693
P21980	Protein-glutamine gamma-glutamyltransferase 2 OS=Homo sapiens OX=9606 GN=TGM2 PE=1 SV=2	687	77.3	5.22	cell-cell signaling;cell organization and biogenesis;protein metabolism;other metabolic processes;transport;developmental processes;signal transduction;other biological processes	extracellular matrix;plasma membrane;other membranes;cytosol;mitochondrion;ER/Golgi;nucleus;other cell component	other molecular function	Pf00868, Pf00927, Pf01841	7052	ENSG00000198959	TGM2	E1P5V9; hsa:7052; P21980; Q16436; Q6B838; Q9BTN7; Q9H035; Q9UH35	IL-18 signaling pathway			1	x	2957.5	1615.81	0.546344	-0.262534	0.00111772
P22695	Cytochrome b-c1 complex subunit 2, mitochondrial OS=Homo sapiens OX=9606 GN=UQCRC2 PE=1 SV=3	453	48.4	8.63	protein metabolism;other metabolic processes	other membranes;mitochondrion;nucleus	other molecular function	Pf00675, Pf05193	7385	ENSG00000140740	UQCRC2	B3KSN4; hsa:7385; P22695; Q9BQ05	Electron transport chain: OXPHOS system in mitochondria; Nonalcoholic fatty liver disease; Mitochondrial complex III assembly	R-HSA-611105	Respiratory electron transport	4	x	47578.8	18069.1	0.379771	-0.420478	0.00161479
P23396	40S ribosomal protein S3 OS=Homo sapiens OX=9606 GN=RPS3 PE=1 SV=2	243	26.7	9.66	cell cycle OR cell proliferation;cell organization and biogenesis;protein metabolism;DNA metabolism;other metabolic processes;stress response;other biological processes	plasma membrane;other membranes;cytosol;cytoskeleton;mitochondrion;ER/Golgi;translational apparatus;nucleus;other cell component	cytoskeletal activity;nucleic acid binding activity;other molecular function	Pf00189, Pf07650	6188	ENSG00000149273	RPS3	B2R7N5; hsa:6188; J3KN86; P23396; Q498B5; Q8NI95	Cytoplasmic ribosomal proteins	R-HSA-9010553; R-HSA-156827; R-HSA-72649; R-HSA-72689; R-HSA-72695; R-HSA-72702; R-HSA-72706; R-HSA-6791226; R-HSA-9754678; R-HSA-975957; R-HSA-1799339; R-HSA-192823; R-HSA-9633012; R-HSA-156902; R-HSA-2408557; R-HSA-72764; R-HSA-975956; R-HSA-9735869	Regulation of expression of SLITs and ROBOs; L13a-mediated translational silencing of Ceruloplasmin expression; Translation initiation complex formation; Formation of a pool of free 40S subunits; Formation of the ternary complex, and subsequently, the 43S complex; Ribosomal scanning and start codon recognition; GTP hydrolysis and joining of the 60S ribosomal subunit; Major pathway of rRNA process…	19	x	9785.38	5865.73	0.599439	-0.222255	0.000717155
P24310	Cytochrome c oxidase subunit 7A1, mitochondrial OS=Homo sapiens OX=9606 GN=COX7A1 PE=1 SV=2	79	9.1	10.11	cell organization and biogenesis;other metabolic processes;transport;other biological processes	other membranes;mitochondrion	transporter activity	Pf02238	1346	ENSG00000161281	COX7A1	hsa:1346; P24310	Electron transport chain: OXPHOS system in mitochondria; Nonalcoholic fatty liver disease; Orexin receptor pathway			3		4556.6	1204.08	0.264249	-0.577987	0.0038355
P24311	Cytochrome c oxidase subunit 7B, mitochondrial OS=Homo sapiens OX=9606 GN=COX7B PE=1 SV=2	80	9.2	10.27	other metabolic processes;transport;developmental processes	other membranes;mitochondrion	transporter activity	Pf05392	1349	ENSG00000131174	COX7B	B2R4M3; hsa:1349; P24311; Q6ICR1	Electron transport chain: OXPHOS system in mitochondria; Nonalcoholic fatty liver disease; Mitochondrial complex IV assembly	R-HSA-611105; R-HSA-5628897; R-HSA-9707564	Respiratory electron transport; TP53 Regulates Metabolic Genes; Cytoprotection by HMOX1	6	x	1344.28	481.14	0.357918	-0.446217	0.00681719
P24539	ATP synthase F(0) complex subunit B1, mitochondrial OS=Homo sapiens OX=9606 GN=ATP5PB PE=1 SV=2	256	28.9	9.36	other metabolic processes;transport	other membranes;mitochondrion	transporter activity	Pf05405	515	ENSG00000116459	ATP5PB	hsa:515; P24539; Q9BQ68; Q9BRU8	Electron transport chain: OXPHOS system in mitochondria; 7q11.23 copy number variation syndrome; Oxidative phosphorylation	R-HSA-8949613; R-HSA-163210	Cristae formation; Formation of ATP by chemiosmotic coupling	5	x	15657	9426.81	0.602084	-0.220343	0.00997171
P24752	Acetyl-CoA acetyltransferase, mitochondrial OS=Homo sapiens OX=9606 GN=ACAT1 PE=1 SV=1	427	45.2	8.85	other metabolic processes;stress response;developmental processes;other biological processes	mitochondrion;ER/Golgi	other molecular function	Pf00108, Pf02803	38	ENSG00000075239	ACAT1	B2R6H1; G3XAB4; hsa:38; P24752; Q96FG8	Fatty acid beta-oxidation; Tryptophan metabolism; SARS-CoV-2 and COVID-19 pathway	R-HSA-70895; R-HSA-77108; R-HSA-77111	Branched-chain amino acid catabolism; Utilization of Ketone Bodies; Synthesis of Ketone Bodies	6	x	44666.6	19191.3	0.429658	-0.366878	0.00787431
P25705	ATP synthase subunit alpha, mitochondrial OS=Homo sapiens OX=9606 GN=ATP5F1A PE=1 SV=1	553	59.7	9.13	other metabolic processes;transport;other biological processes	plasma membrane;other membranes;mitochondrion;nucleus;other cell component	signal transduction activity or receptor binding;transporter activity;other molecular function	Pf00006, Pf00306, Pf02874	498	ENSG00000152234	ATP5F1A	A8K092; B4DY56; hsa:498; K7ENP3; P25705; Q53XX6; Q8IXV2; Q96FB4; Q96HW2; Q96IR6; Q9BTV8	Electron transport chain: OXPHOS system in mitochondria; 7q11.23 copy number variation syndrome; Oxidative phosphorylation	R-HSA-1268020; R-HSA-8949613; R-HSA-163210	Mitochondrial protein import; Cristae formation; Formation of ATP by chemiosmotic coupling	6	x	138973	54518.5	0.392295	-0.406387	0.00198928
P26373	60S ribosomal protein L13 OS=Homo sapiens OX=9606 GN=RPL13 PE=1 SV=4	211	24.2	11.65	protein metabolism;other metabolic processes;developmental processes	cytosol;ER/Golgi;translational apparatus;nucleus;other cell component	other molecular function	Pf01294	6137	ENSG00000167526	RPL13	B4DLX3; F5H1S2; hsa:6137; P26373; Q3KQT8; Q567Q8; Q9BPX0	Cytoplasmic ribosomal proteins	R-HSA-9010553; R-HSA-156827; R-HSA-72689; R-HSA-72706; R-HSA-6791226; R-HSA-975957; R-HSA-1799339; R-HSA-192823; R-HSA-9633012; R-HSA-156902; R-HSA-2408557; R-HSA-72764; R-HSA-975956	Regulation of expression of SLITs and ROBOs; L13a-mediated translational silencing of Ceruloplasmin expression; Formation of a pool of free 40S subunits; GTP hydrolysis and joining of the 60S ribosomal subunit; Major pathway of rRNA processing in the nucleolus and cytosol; Nonsense Mediated Decay (NMD) enhanced by the Exon Junction Complex (EJC); SRP-dependent cotranslational protein targeting to…	14	x	8324.62	5186.99	0.62309	-0.205449	0.00403658
P27482	Calmodulin-like protein 3 OS=Homo sapiens OX=9606 GN=CALML3 PE=1 SV=2	149	16.9	4.42			other molecular function	Pf00036	810	ENSG00000178363	CALML3	B2R9V6; hsa:810; P27482; Q5SQI4	Alzheimer's disease and miRNA effects; Ras signaling; Melanoma; Alzheimer's disease			4		373.7	230.387	0.616502	-0.210065	0.00162721
P27635	60S ribosomal protein L10 OS=Homo sapiens OX=9606 GN=RPL10 PE=1 SV=4	214	24.6	10.08	cell organization and biogenesis;protein metabolism;other metabolic processes;developmental processes;other biological processes	cytosol;ER/Golgi;translational apparatus;nucleus;other cell component	other molecular function	Pf00252	100137264; 100146244; 100172946; 100415355; 100468790; 100724614; 100982236; 101083663; 101136536; 101344695; 101444008; 101539056; 101690567; 101867181; 101975002; 102028809; 102257301; 102442647; 102878669; 102890423; 102923570; 102957760; 103127392; 103211225; 103250904; 103731218; 104667036; 104872587; 105294701; 105302495; 105467951; 105521640; 105579731; 105727260; 105824536; 105867804; 106…	ENSAMEG00000000227; ENSANAG00000036053; ENSCAFG00020009114; ENSCAFG00030015144; ENSCAFG00040021422; ENSCAFG00845028627; ENSCANG00000032226; ENSCATG00000030970; ENSCCAG00000024992; ENSCGRG00001008387; ENSCJAG00000011822; ENSCLAG00000003108; ENSCPOG00000002355; ENSECAG00000017154; ENSFCAG00000011395; ENSGGOG00000000131; ENSLCNG00005021252; ENSMFAG00000040824; ENSMLUG00000014337; ENSMMMG00000014279;…	LOC100768740; LOC101344695; LOC105294701; LOC112632580; Rpl10; RPL10	A0A091D943; A0A1S3APJ4; A0A1S3GPT7; A0A1U7SU42; A0A250YCK6; A0A286XQR8; A0A2I3FV08; A0A2J8IN69; A0A2J8RLU6; A0A2K5EV78; A0A2K5ILK8; A0A2K5LLF2; A0A2K5QER4; A0A2K5U275; A0A2K6D043; A0A2K6GRP4; A0A2K6MTH0; A0A2K6NK39; A0A2R9B361; A0A2Y9G5G6; A0A384DKX1; A0A3Q0CF07; A0A3Q7NJC4; A0A452S2Z9; A0A485PEW4; A0A667IJV2; A0A673U4F8; A0A6D2WIN2; A0A6D2XTB8; A0A6I9ME29; A0A6J0A9X4; A0A6J2E7G1; A0A6J3GU06; A0A…	Cytoplasmic ribosomal proteins	R-RNO-975956; R-RNO-975957; R-RNO-156827; R-RNO-72689; R-RNO-72706; R-RNO-1799339; R-RNO-6791226; R-MMU-156827; R-MMU-1799339; R-MMU-6791226; R-MMU-72689; R-MMU-72706; R-MMU-975956; R-MMU-975957	Nonsense Mediated Decay (NMD) independent of the Exon Junction Complex (EJC); Nonsense Mediated Decay (NMD) enhanced by the Exon Junction Complex (EJC); L13a-mediated translational silencing of Ceruloplasmin expression; Formation of a pool of free 40S subunits; GTP hydrolysis and joining of the 60S ribosomal subunit; SRP-dependent cotranslational protein targeting to membrane; Major pathway of rR…	15		1684.4	993.016	0.589537	-0.229489	0.0032764
P28331	NADH-ubiquinone oxidoreductase 75 kDa subunit, mitochondrial OS=Homo sapiens OX=9606 GN=NDUFS1 PE=1 SV=3	727	79.4	6.23	cell organization and biogenesis;other metabolic processes;transport;other biological processes	other membranes;mitochondrion	transporter activity;other molecular function	Pf00384, Pf09326, Pf10588, Pf13510	4719	ENSG00000023228; ENSG00000283447	NDUFS1	B4DIN9; B4DJA0; B4DPG1; B4DUC1; E7ENF3; hsa:4719; P28331; Q53TR8; Q8N1C4; Q8TCC9	Electron transport chain: OXPHOS system in mitochondria; Nonalcoholic fatty liver disease; Oxidative phosphorylation	R-HSA-6799198	Complex I biogenesis	5	x	33877.2	16866.4	0.497868	-0.302886	0.00187005
P31930	Cytochrome b-c1 complex subunit 1, mitochondrial OS=Homo sapiens OX=9606 GN=UQCRC1 PE=1 SV=3	480	52.6	6.37	other metabolic processes;transport;other biological processes	other membranes;mitochondrion	transporter activity;other molecular function	Pf00675, Pf05193	7384	ENSG00000010256	UQCRC1	B2R7R8; hsa:7384; P31930; Q96DD2	Electron transport chain: OXPHOS system in mitochondria; Nonalcoholic fatty liver disease; Mitochondrial complex III assembly	R-HSA-611105	Respiratory electron transport	4	x	43621.2	18296.4	0.419437	-0.377333	0.00206093
P32969	60S ribosomal protein L9 OS=Homo sapiens OX=9606 GN=RPL9P9 PE=1 SV=1	192	21.9	9.95	protein metabolism;other metabolic processes	cytosol;translational apparatus;other cell component	nucleic acid binding activity;other molecular function	Pf00347	6133	ENSG00000163682	RPL9; RPL9P7; RPL9P8; RPL9P9	hsa:6133; P32969	Cytoplasmic ribosomal proteins	R-HSA-975957; R-HSA-9010553; R-HSA-156827; R-HSA-72689; R-HSA-72706; R-HSA-6791226; R-HSA-1799339; R-HSA-192823; R-HSA-9633012; R-HSA-156902; R-HSA-2408557; R-HSA-72764; R-HSA-975956	Nonsense Mediated Decay (NMD) enhanced by the Exon Junction Complex (EJC); Regulation of expression of SLITs and ROBOs; L13a-mediated translational silencing of Ceruloplasmin expression; Formation of a pool of free 40S subunits; GTP hydrolysis and joining of the 60S ribosomal subunit; Major pathway of rRNA processing in the nucleolus and cytosol; SRP-dependent cotranslational protein targeting to…	14	x	5409.38	3259.26	0.60252	-0.220028	0.000217145
P33121	Long-chain-fatty-acid--CoA ligase 1 OS=Homo sapiens OX=9606 GN=ACSL1 PE=1 SV=1	698	77.9	7.15	other metabolic processes;transport;signal transduction;other biological processes	plasma membrane;other membranes;mitochondrion;ER/Golgi;other cytoplasmic organelle	other molecular function	Pf00501, Pf13193	2180	ENSG00000151726	ACSL1	B7Z452; D3DP57; hsa:2180; P33121; P41215; Q8N8V7; Q8TA99	Fatty acid beta-oxidation; Fatty acid biosynthesis; Mitochondrial long chain fatty acid beta-oxidation; PPAR signaling pathway; Ferroptosis; Thermogenesis; Cholesterol metabolism with Bloch and Kandutsch-Russell pathways; Omega-3 / omega-6 fatty acid synthesis; Omega-9 fatty acid synthesis; Fatty acid transporters; Mitochondrial fatty acid oxidation disorders; Fatty Acids and Lipoproteins Transpo…	R-HSA-1989781; R-HSA-75876; R-HSA-2046106; R-HSA-2046105	PPARA activates gene expression; Synthesis of very long-chain fatty acyl-CoAs; alpha-linolenic acid (ALA) metabolism; Linoleic acid (LA) metabolism	17		40826.9	18891	0.46271	-0.334691	0.00330943
P35232	Prohibitin OS=Homo sapiens OX=9606 GN=PHB PE=1 SV=1	272	29.8	5.76	cell organization and biogenesis;DNA metabolism;RNA metabolism OR transcription;other metabolic processes;stress response;signal transduction;other biological processes	plasma membrane;other membranes;mitochondrion;nucleus;other cytoplasmic organelle;other cell component	signal transduction activity or receptor binding;other molecular function	Pf01145	5245	ENSG00000167085	PHB1	B4DY47; hsa:5245; P35232; Q4VBQ0		R-HSA-5673000; R-HSA-6802946; R-HSA-6802955; R-HSA-9649948; R-HSA-8949664	RAF activation; Signaling by moderate kinase activity BRAF mutants; Paradoxical activation of RAF signaling by kinase inactive BRAF; Signaling downstream of RAS mutants; Processing of SMDT1	5	x	25070.6	8446.76	0.336919	-0.472475	0.00173606
P35609	Alpha-actinin-2 OS=Homo sapiens OX=9606 GN=ACTN2 PE=1 SV=1	894	103.8	5.45	cell adhesion;cell organization and biogenesis;RNA metabolism OR transcription;developmental processes;signal transduction;other biological processes	non-structural extracellular;cytosol;cytoskeleton;other cell component	signal transduction activity or receptor binding;cytoskeletal activity;other molecular function	Pf00307, Pf00435, Pf08726	88	ENSG00000077522	ACTN2	B1ANE4; B2RCS5; hsa:88; P35609; Q86TF4; Q86TI8	Arrhythmogenic right ventricular cardiomyopathy; Striated muscle contraction pathway; NO/cGMP/PKG mediated neuroprotection	R-HSA-114608; R-HSA-373753; R-HSA-9609736; R-HSA-5673001; R-HSA-442982; R-HSA-390522; R-HSA-438066; R-HSA-9617324; R-HSA-9620244	Platelet degranulation ; Nephrin family interactions; Assembly and cell surface presentation of NMDA receptors; RAF/MAP kinase cascade; Ras activation upon Ca2+ influx through NMDA receptor; Striated Muscle Contraction; Unblocking of NMDA receptors, glutamate binding and activation; Negative regulation of NMDA receptor-mediated neuronal transmission; Long-term potentiation	12		280943	134580	0.479028	-0.319639	0.00659586
P36578	60S ribosomal protein L4 OS=Homo sapiens OX=9606 GN=RPL4 PE=1 SV=5	427	47.7	11.06	protein metabolism;other metabolic processes	cytosol;ER/Golgi;translational apparatus;nucleus;other cell component	other molecular function	Pf00573, Pf14374	6124	ENSG00000174444	RPL4	A8K502; hsa:6124; P36578; P39029; Q4VBR0; Q969Z9	Cytoplasmic ribosomal proteins	R-HSA-156827; R-HSA-72689; R-HSA-72706; R-HSA-9010553; R-HSA-6791226; R-HSA-975957; R-HSA-1799339; R-HSA-192823; R-HSA-9633012; R-HSA-156902; R-HSA-2408557; R-HSA-72764; R-HSA-975956	L13a-mediated translational silencing of Ceruloplasmin expression; Formation of a pool of free 40S subunits; GTP hydrolysis and joining of the 60S ribosomal subunit; Regulation of expression of SLITs and ROBOs; Major pathway of rRNA processing in the nucleolus and cytosol; Nonsense Mediated Decay (NMD) enhanced by the Exon Junction Complex (EJC); SRP-dependent cotranslational protein targeting to…	14	x	17462.7	9054.15	0.518485	-0.285264	0.00144337
P36957	Dihydrolipoyllysine-residue succinyltransferase component of 2-oxoglutarate dehydrogenase complex, mitochondrial OS=Homo sapiens OX=9606 GN=DLST PE=1 SV=4	453	48.7	8.95	protein metabolism;other metabolic processes	cytosol;mitochondrion;nucleus;other cell component	other molecular function	Pf00198, Pf00364	1743	ENSG00000119689	DLST	B7Z5W8; E7ESY5; hsa:1743; P36957; Q7LDY7; Q9BQ32	TCA cycle and deficiency of pyruvate dehydrogenase complex (PDHc); Amino acid metabolism; Metabolic reprogramming in colon cancer; 7q11.23 copy number variation syndrome; 1p36 copy number variation syndrome; 10q11.21q11.23 copy number variation syndrome; TCA cycle (aka Krebs or citric acid cycle)	R-HSA-389661; R-HSA-71064; R-HSA-71403	Glyoxylate metabolism and glycine degradation; Lysine catabolism; Citric acid cycle (TCA cycle)	10	x	26696.1	11969.7	0.448368	-0.348365	0.00871825
P40429	60S ribosomal protein L13a OS=Homo sapiens OX=9606 GN=RPL13A PE=1 SV=2	203	23.6	10.93	protein metabolism;other metabolic processes;stress response;developmental processes;other biological processes	cytosol;translational apparatus;other cell component	nucleic acid binding activity;other molecular function	Pf00572	23521	ENSG00000142541	RPL13A	A8K505; hsa:23521; P40429	VEGFA-VEGFR2 signaling; Cytoplasmic ribosomal proteins	R-HSA-9010553; R-HSA-156827; R-HSA-72689; R-HSA-72706; R-HSA-6791226; R-HSA-975957; R-HSA-1799339; R-HSA-192823; R-HSA-9633012; R-HSA-156902; R-HSA-2408557; R-HSA-72764; R-HSA-975956	Regulation of expression of SLITs and ROBOs; L13a-mediated translational silencing of Ceruloplasmin expression; Formation of a pool of free 40S subunits; GTP hydrolysis and joining of the 60S ribosomal subunit; Major pathway of rRNA processing in the nucleolus and cytosol; Nonsense Mediated Decay (NMD) enhanced by the Exon Junction Complex (EJC); SRP-dependent cotranslational protein targeting to…	15	x	5899.5	3667.16	0.621604	-0.206486	0.00225093
P41252	Isoleucine--tRNA ligase, cytoplasmic OS=Homo sapiens OX=9606 GN=IARS1 PE=1 SV=2	1262	144.4	6.15	protein metabolism;RNA metabolism OR transcription;other metabolic processes	cytosol;nucleus;other cell component	nucleic acid binding activity;other molecular function	Pf00133, Pf08264, Pf19302	3376	ENSG00000196305	IARS1	A8KAE9; hsa:3376; P41252; Q5TCD0; Q7Z3T4; Q9H588	Amino acid metabolism	R-HSA-2408522; R-HSA-379716	Selenoamino acid metabolism; Cytosolic tRNA aminoacylation	3	x	3892.77	2360.48	0.606375	-0.217259	4.43367e-05
P42704	Leucine-rich PPR motif-containing protein, mitochondrial OS=Homo sapiens OX=9606 GN=LRPPRC PE=1 SV=3	1394	157.8	6.13	RNA metabolism OR transcription;other metabolic processes;transport;other biological processes	other membranes;cytoskeleton;mitochondrion;nucleus;other cell component	cytoskeletal activity;nucleic acid binding activity;other molecular function	Pf01535	10128	ENSG00000138095	LRPPRC	A0PJE3; A8K1V1; hsa:10128; P42704; Q53PC0; Q53QN7; Q6ZUD8; Q7Z7A6; Q96D84	Ciliary landscape	R-HSA-611105; R-HSA-5628897; R-HSA-9707564	Respiratory electron transport; TP53 Regulates Metabolic Genes; Cytoprotection by HMOX1	4	x	26942.2	17083.8	0.634088	-0.19785	0.00671514
P42766	60S ribosomal protein L35 OS=Homo sapiens OX=9606 GN=RPL35 PE=1 SV=2	123	14.5	11.05	protein metabolism;RNA metabolism OR transcription;other metabolic processes	cytosol;translational apparatus;nucleus;other cell component	nucleic acid binding activity;other molecular function	Pf00831	11224	ENSG00000136942	RPL35	A8K4V7; hsa:11224; P42766; Q4VBY5; Q5JTN5; Q6IBC7; Q96QJ7; Q9BYF4	Cytoplasmic ribosomal proteins	R-HSA-9010553; R-HSA-156827; R-HSA-72689; R-HSA-72706; R-HSA-6791226; R-HSA-975957; R-HSA-1799339; R-HSA-192823; R-HSA-9633012; R-HSA-156902; R-HSA-2408557; R-HSA-72764; R-HSA-975956	Regulation of expression of SLITs and ROBOs; L13a-mediated translational silencing of Ceruloplasmin expression; Formation of a pool of free 40S subunits; GTP hydrolysis and joining of the 60S ribosomal subunit; Major pathway of rRNA processing in the nucleolus and cytosol; Nonsense Mediated Decay (NMD) enhanced by the Exon Junction Complex (EJC); SRP-dependent cotranslational protein targeting to…	14	x	3736	2427.77	0.649831	-0.187199	0.00222588
P45880	Voltage-dependent anion-selective channel protein 2 OS=Homo sapiens OX=9606 GN=VDAC2 PE=1 SV=2	294	31.5	7.56	cell organization and biogenesis;transport;signal transduction;other biological processes	other membranes;cytoskeleton;mitochondrion;other cell component	transporter activity;other molecular function	Pf01459	7417	ENSG00000165637	VDAC2	hsa:7417; P45880; Q5VWK1; Q5VWK3; Q6IB40; Q7L3J5; Q9BWK8; Q9Y5I6	Alzheimer's disease and miRNA effects; Ferroptosis; Alzheimer's disease	R-HSA-8949215; R-HSA-5689880	Mitochondrial calcium ion transport; Ub-specific processing proteases	5	x	18137.3	6892.4	0.380012	-0.420203	0.00117742
P46776	60S ribosomal protein L27a OS=Homo sapiens OX=9606 GN=RPL27A PE=1 SV=2	148	16.6	11	protein metabolism;other metabolic processes	cytosol;ER/Golgi;translational apparatus;other cell component	other molecular function	Pf00828	6157	ENSG00000166441	RPL27A	B2R4B3; hsa:6157; P46776	Cytoplasmic ribosomal proteins	R-HSA-9010553; R-HSA-156827; R-HSA-72689; R-HSA-72706; R-HSA-6791226; R-HSA-975957; R-HSA-1799339; R-HSA-192823; R-HSA-9633012; R-HSA-156902; R-HSA-2408557; R-HSA-72764; R-HSA-975956	Regulation of expression of SLITs and ROBOs; L13a-mediated translational silencing of Ceruloplasmin expression; Formation of a pool of free 40S subunits; GTP hydrolysis and joining of the 60S ribosomal subunit; Major pathway of rRNA processing in the nucleolus and cytosol; Nonsense Mediated Decay (NMD) enhanced by the Exon Junction Complex (EJC); SRP-dependent cotranslational protein targeting to…	14	x	2372.28	1220.38	0.514436	-0.288669	0.00242075
P46777	60S ribosomal protein L5 OS=Homo sapiens OX=9606 GN=RPL5 PE=1 SV=3	297	34.3	9.72	cell organization and biogenesis;protein metabolism;RNA metabolism OR transcription;other metabolic processes;other biological processes	cytosol;ER/Golgi;translational apparatus;nucleus;other cell component	enzyme regulator activity;nucleic acid binding activity;other molecular function	Pf14204, Pf17144	6125	ENSG00000122406	RPL5	hsa:6125; P46777; Q32LZ3; Q53HH6; Q9H3F4	VEGFA-VEGFR2 signaling; Cytoplasmic ribosomal proteins	R-HSA-9010553; R-HSA-156827; R-HSA-72689; R-HSA-72706; R-HSA-6791226; R-HSA-975957; R-HSA-1799339; R-HSA-192823; R-HSA-9633012; R-HSA-156902; R-HSA-2408557; R-HSA-72764; R-HSA-975956	Regulation of expression of SLITs and ROBOs; L13a-mediated translational silencing of Ceruloplasmin expression; Formation of a pool of free 40S subunits; GTP hydrolysis and joining of the 60S ribosomal subunit; Major pathway of rRNA processing in the nucleolus and cytosol; Nonsense Mediated Decay (NMD) enhanced by the Exon Junction Complex (EJC); SRP-dependent cotranslational protein targeting to…	15	x	7349.45	4523.58	0.615499	-0.210773	0.00100482
P46778	60S ribosomal protein L21 OS=Homo sapiens OX=9606 GN=RPL21 PE=1 SV=2	160	18.6	10.49	protein metabolism;other metabolic processes	cytosol;ER/Golgi;translational apparatus;other cell component	other molecular function	Pf01157	6144	ENSG00000122026	RPL21	hsa:6144; P46778; Q16699	Cytoplasmic ribosomal proteins	R-HSA-1799339; R-HSA-9010553; R-HSA-156827; R-HSA-72689; R-HSA-72706; R-HSA-6791226; R-HSA-975957; R-HSA-192823; R-HSA-9633012; R-HSA-156902; R-HSA-2408557; R-HSA-72764; R-HSA-975956	SRP-dependent cotranslational protein targeting to membrane; Regulation of expression of SLITs and ROBOs; L13a-mediated translational silencing of Ceruloplasmin expression; Formation of a pool of free 40S subunits; GTP hydrolysis and joining of the 60S ribosomal subunit; Major pathway of rRNA processing in the nucleolus and cytosol; Nonsense Mediated Decay (NMD) enhanced by the Exon Junction Comp…	14	x	10021.9	5251.7	0.524021	-0.280651	0.00097241
P46779	60S ribosomal protein L28 OS=Homo sapiens OX=9606 GN=RPL28 PE=1 SV=3	137	15.7	12.02	protein metabolism;other metabolic processes	cytosol;translational apparatus;other cell component	other molecular function	Pf01778	6158	ENSG00000108107	RPL28	B2R4A6; B4DEP9; C9JB50; E9PB24; G5E9L2; hsa:6158; P46779; Q6IAY0; Q96FX1; Q9BWQ0	Cytoplasmic ribosomal proteins	R-HSA-975957; R-HSA-9010553; R-HSA-156827; R-HSA-72689; R-HSA-72706; R-HSA-6791226; R-HSA-1799339; R-HSA-192823; R-HSA-9633012; R-HSA-156902; R-HSA-2408557; R-HSA-72764; R-HSA-975956	Nonsense Mediated Decay (NMD) enhanced by the Exon Junction Complex (EJC); Regulation of expression of SLITs and ROBOs; L13a-mediated translational silencing of Ceruloplasmin expression; Formation of a pool of free 40S subunits; GTP hydrolysis and joining of the 60S ribosomal subunit; Major pathway of rRNA processing in the nucleolus and cytosol; SRP-dependent cotranslational protein targeting to…	14	x	3827.78	2546.98	0.665394	-0.176921	0.000409858
P46781	40S ribosomal protein S9 OS=Homo sapiens OX=9606 GN=RPS9 PE=1 SV=3	194	22.6	10.65	protein metabolism;other metabolic processes;other biological processes	cytosol;translational apparatus;nucleus;other cell component	nucleic acid binding activity;other molecular function	Pf00163, Pf01479	6203	ENSG00000170889; ENSG00000274005; ENSG00000274626; ENSG00000274646; ENSG00000274950; ENSG00000275323; ENSG00000277079; ENSG00000277359; ENSG00000278081; ENSG00000278270	RPS9	A9C4C1; hsa:6203; P46781; Q4QRK7; Q9BVZ0	Cytoplasmic ribosomal proteins	R-HSA-9010553; R-HSA-156827; R-HSA-72649; R-HSA-72689; R-HSA-72695; R-HSA-72702; R-HSA-72706; R-HSA-6791226; R-HSA-6790901; R-HSA-9754678; R-HSA-975957; R-HSA-1799339; R-HSA-192823; R-HSA-9633012; R-HSA-156902; R-HSA-2408557; R-HSA-72764; R-HSA-975956; R-HSA-9735869	Regulation of expression of SLITs and ROBOs; L13a-mediated translational silencing of Ceruloplasmin expression; Translation initiation complex formation; Formation of a pool of free 40S subunits; Formation of the ternary complex, and subsequently, the 43S complex; Ribosomal scanning and start codon recognition; GTP hydrolysis and joining of the 60S ribosomal subunit; Major pathway of rRNA process…	20	x	20783.7	11205.3	0.539137	-0.268301	0.000347746
P46782	40S ribosomal protein S5 OS=Homo sapiens OX=9606 GN=RPS5 PE=1 SV=4	204	22.9	9.72	cell organization and biogenesis;protein metabolism;other metabolic processes;other biological processes	cytosol;translational apparatus;nucleus;other cell component	nucleic acid binding activity;other molecular function	Pf00177	6193	ENSG00000083845	RPS5	B2R4T2; hsa:6193; P46782; Q96BN0	Cytoplasmic ribosomal proteins	R-HSA-9010553; R-HSA-156827; R-HSA-72649; R-HSA-72689; R-HSA-72695; R-HSA-72702; R-HSA-72706; R-HSA-6791226; R-HSA-9754678; R-HSA-975957; R-HSA-1799339; R-HSA-192823; R-HSA-9633012; R-HSA-156902; R-HSA-2408557; R-HSA-72764; R-HSA-975956; R-HSA-9735869	Regulation of expression of SLITs and ROBOs; L13a-mediated translational silencing of Ceruloplasmin expression; Translation initiation complex formation; Formation of a pool of free 40S subunits; Formation of the ternary complex, and subsequently, the 43S complex; Ribosomal scanning and start codon recognition; GTP hydrolysis and joining of the 60S ribosomal subunit; Major pathway of rRNA process…	19	x	4181.88	2478.39	0.592652	-0.227201	0.00304245
P46783	40S ribosomal protein S10 OS=Homo sapiens OX=9606 GN=RPS10 PE=1 SV=1	165	18.9	10.15	protein metabolism;other metabolic processes	cytosol;translational apparatus;nucleus;other cell component	other molecular function	Pf03501	6204	ENSG00000124614	RPS10	B2R4E3; hsa:6204; P46783; Q5TZC0	Cytoplasmic ribosomal proteins	R-HSA-9010553; R-HSA-156827; R-HSA-72649; R-HSA-72689; R-HSA-72695; R-HSA-72702; R-HSA-72706; R-HSA-6791226; R-HSA-9754678; R-HSA-975957; R-HSA-1799339; R-HSA-192823; R-HSA-9633012; R-HSA-156902; R-HSA-2408557; R-HSA-72764; R-HSA-975956; R-HSA-9735869	Regulation of expression of SLITs and ROBOs; L13a-mediated translational silencing of Ceruloplasmin expression; Translation initiation complex formation; Formation of a pool of free 40S subunits; Formation of the ternary complex, and subsequently, the 43S complex; Ribosomal scanning and start codon recognition; GTP hydrolysis and joining of the 60S ribosomal subunit; Major pathway of rRNA process…	19	x	7545.32	5021.32	0.665487	-0.17686	0.00302527
P47756	F-actin-capping protein subunit beta OS=Homo sapiens OX=9606 GN=CAPZB PE=1 SV=4	277	31.3	5.59	cell organization and biogenesis	cytoskeleton;other cell component	cytoskeletal activity	Pf01115	100612860; 101140941	ENSGGOG00000003982; ENSPPYG00000001789; ENSPTRG00000000268	CAPZB	A0A2J8KEQ9; A0A2J8T2J3; A0A6D2W7V0; A0A6D2XKL1; A0A8B6ZIG4; A0A9B0TL78; G3QN07; H2N8T0; H2R9E0				0	x	14686.4	9144.28	0.622635	-0.205767	0.00734352
P47914	60S ribosomal protein L29 OS=Homo sapiens OX=9606 GN=RPL29 PE=1 SV=2	159	17.7	11.66	protein metabolism;other metabolic processes;developmental processes	cytosol;translational apparatus;other cell component	other molecular function	Pf01779	6159	ENSG00000162244	RPL29	A8K0H3; B2R4M8; hsa:6159; P47914; Q6IPY3	Cytoplasmic ribosomal proteins	R-HSA-9010553; R-HSA-156827; R-HSA-72689; R-HSA-72706; R-HSA-6791226; R-HSA-975957; R-HSA-1799339; R-HSA-192823; R-HSA-9633012; R-HSA-156902; R-HSA-2408557; R-HSA-72764; R-HSA-975956	Regulation of expression of SLITs and ROBOs; L13a-mediated translational silencing of Ceruloplasmin expression; Formation of a pool of free 40S subunits; GTP hydrolysis and joining of the 60S ribosomal subunit; Major pathway of rRNA processing in the nucleolus and cytosol; Nonsense Mediated Decay (NMD) enhanced by the Exon Junction Complex (EJC); SRP-dependent cotranslational protein targeting to…	14	x	6225.55	3146.02	0.50534	-0.296417	0.00318447
P47985	Cytochrome b-c1 complex subunit Rieske, mitochondrial OS=Homo sapiens OX=9606 GN=UQCRFS1 PE=1 SV=2	274	29.6	8.32	cell organization and biogenesis;other metabolic processes;transport	other membranes;mitochondrion	transporter activity;other molecular function	Pf00355, Pf02921, Pf09165	7386	ENSG00000169021	UQCRFS1	A8K519; hsa:7386; P47985; Q6NVX5; Q9UPH2	Electron transport chain: OXPHOS system in mitochondria; Nonalcoholic fatty liver disease; Mitochondrial complex III assembly; Arsenic metabolism and reactive oxygen species generation	R-HSA-611105	Respiratory electron transport	5		22119.5	8280.79	0.374367	-0.426703	0.000683403
P48047	ATP synthase subunit O, mitochondrial OS=Homo sapiens OX=9606 GN=ATP5PO PE=1 SV=1	213	23.3	9.96	other metabolic processes;transport	plasma membrane;other membranes;mitochondrion	transporter activity	Pf00213	539	ENSG00000241837	ATP5PO	B2R4E2; hsa:539; P48047; Q5U042; Q6IBI2	Electron transport chain: OXPHOS system in mitochondria; 7q11.23 copy number variation syndrome; Oxidative phosphorylation	R-HSA-8949613; R-HSA-163210	Cristae formation; Formation of ATP by chemiosmotic coupling	5	x	19420	9271.24	0.477407	-0.321112	0.00624404
P49748	Very long-chain specific acyl-CoA dehydrogenase, mitochondrial OS=Homo sapiens OX=9606 GN=ACADVL PE=1 SV=1	655	70.3	8.75	other metabolic processes;stress response;other biological processes	other membranes;mitochondrion;nucleus	other molecular function	Pf00441, Pf02770, Pf02771	37	ENSG00000072778	ACADVL	B4DEB6; F5H2A9; hsa:37; O76056; P49748; Q8WUL0	Fatty acid beta-oxidation; Mitochondrial long chain fatty acid beta-oxidation	R-HSA-381038; R-HSA-77305	XBP1(S) activates chaperone genes; Beta oxidation of palmitoyl-CoA to myristoyl-CoA	4		50780.5	28527.5	0.561781	-0.250433	0.00373826
P49821	NADH dehydrogenase [ubiquinone] flavoprotein 1, mitochondrial OS=Homo sapiens OX=9606 GN=NDUFV1 PE=1 SV=4	464	50.8	8.21	other metabolic processes;transport	other membranes;cytosol;mitochondrion	transporter activity;other molecular function	Pf01512, Pf10531, Pf10589	4723	ENSG00000167792	NDUFV1	hsa:4723; O60924; O60940; P49821; Q16104; Q6IBR3; Q96BF8; Q96HS7	Electron transport chain: OXPHOS system in mitochondria; Nonalcoholic fatty liver disease; Oxidative phosphorylation	R-HSA-6799198	Complex I biogenesis	5	x	36386.1	18701.1	0.513963	-0.289068	0.0078072
P50213	Isocitrate dehydrogenase [NAD] subunit alpha, mitochondrial OS=Homo sapiens OX=9606 GN=IDH3A PE=1 SV=1	366	39.6	6.92	other metabolic processes	mitochondrion	other molecular function	Pf00180	3419	ENSG00000166411	IDH3A	D3DW83; hsa:3419; P50213; Q9H3X0	TCA cycle and deficiency of pyruvate dehydrogenase complex (PDHc); Metabolic reprogramming in colon cancer; TCA cycle (aka Krebs or citric acid cycle)	R-HSA-71403	Citric acid cycle (TCA cycle)	4	x	5689.6	3084.95	0.542209	-0.265833	0.00930516
P50993	Sodium/potassium-transporting ATPase subunit alpha-2 OS=Homo sapiens OX=9606 GN=ATP1A2 PE=1 SV=1	1020	112.2	5.66	other metabolic processes;stress response;transport;developmental processes;signal transduction;other biological processes	plasma membrane;other membranes;other cytoplasmic organelle;other cell component	transporter activity;other molecular function	Pf00122, Pf00689, Pf00690, Pf13246	477	ENSG00000018625	ATP1A2	D3DVE4; hsa:477; P50993; Q07059; Q5JW74; Q86UZ5; Q9UQ25	Synaptic vesicle pathway	R-HSA-9679191; R-HSA-5578775; R-HSA-936837	Potential therapeutics for SARS; Ion homeostasis; Ion transport by P-type ATPases	4		47356.6	26975.1	0.569615	-0.244418	0.00555909
P51970	NADH dehydrogenase [ubiquinone] 1 alpha subcomplex subunit 8 OS=Homo sapiens OX=9606 GN=NDUFA8 PE=1 SV=3	172	20.1	7.65	cell organization and biogenesis;other metabolic processes;transport	other membranes;mitochondrion	transporter activity;other molecular function	Pf06747	4702	ENSG00000119421	NDUFA8	B1AM93; hsa:4702; P51970; Q9Y6N0	Electron transport chain: OXPHOS system in mitochondria; Nonalcoholic fatty liver disease; Oxidative phosphorylation	R-HSA-6799198	Complex I biogenesis	5	x	5639.7	2575.04	0.456591	-0.340472	0.00370043
P52179	Myomesin-1 OS=Homo sapiens OX=9606 GN=MYOM1 PE=1 SV=2	1685	187.5	6.93	signal transduction;other biological processes	cytoskeleton	other molecular function	Pf00041, Pf07679	8736	ENSG00000101605	MYOM1	hsa:8736; P52179; Q14BD6; Q6H969; Q6ZUU0	Striated muscle contraction pathway			1		136178	68899	0.505948	-0.295894	0.00223024
P55084	Trifunctional enzyme subunit beta, mitochondrial OS=Homo sapiens OX=9606 GN=HADHB PE=1 SV=3	474	51.3	9.41	other metabolic processes;other biological processes	other membranes;mitochondrion;ER/Golgi	nucleic acid binding activity;other molecular function	Pf00108, Pf02803	3032	ENSG00000138029	HADHB	B2RB16; B4E2W0; hsa:3032; O14969; P55084; Q53TA6; Q96C77; Q9H3F5; Q9T2V8	Fatty acid beta-oxidation; Valproic acid pathway; Female steroid hormones in cardiomyocyte energy metabolism; Sudden infant death syndrome (SIDS) susceptibility pathways	R-HSA-1482798; R-HSA-77288; R-HSA-77346; R-HSA-77348; R-HSA-77350; R-HSA-77285; R-HSA-77310; R-HSA-77305	Acyl chain remodeling of CL; mitochondrial fatty acid beta-oxidation of unsaturated fatty acids; Beta oxidation of decanoyl-CoA to octanoyl-CoA-CoA; Beta oxidation of octanoyl-CoA to hexanoyl-CoA; Beta oxidation of hexanoyl-CoA to butanoyl-CoA; Beta oxidation of myristoyl-CoA to lauroyl-CoA; Beta oxidation of lauroyl-CoA to decanoyl-CoA-CoA; Beta oxidation of palmitoyl-CoA to myristoyl-CoA	12	x	52431.5	24425	0.465845	-0.331758	0.00496903
P56134	ATP synthase subunit f, mitochondrial OS=Homo sapiens OX=9606 GN=ATP5MF PE=1 SV=3	94	10.9	9.67	other metabolic processes;transport	other membranes;mitochondrion;nucleus		Pf10206	9551	ENSG00000241468	ATP5MF	C9J8H9; F8W7V3; hsa:9551; O76079; P56134; Q6IBB3; Q96L83; Q9BTI8	Electron transport chain: OXPHOS system in mitochondria; Oxidative phosphorylation	R-HSA-8949613; R-HSA-163210	Cristae formation; Formation of ATP by chemiosmotic coupling	4	x	1267.72	525.709	0.414687	-0.382279	0.0062134
P56181	NADH dehydrogenase [ubiquinone] flavoprotein 3, mitochondrial OS=Homo sapiens OX=9606 GN=NDUFV3 PE=1 SV=2	108	11.9	9.7	other metabolic processes;transport	other membranes;mitochondrion	transporter activity	Pf15880	4731	ENSG00000160194	NDUFV3	A8K0M1; hsa:4731; J3KNX7; P56181; Q6FGD3; Q8WU60; Q9HCR5	Electron transport chain: OXPHOS system in mitochondria; Nonalcoholic fatty liver disease; Oxidative phosphorylation	R-HSA-6799198	Complex I biogenesis	5	x	1968.3	903.894	0.459226	-0.337974	0.00182412
P56378	ATP synthase subunit ATP5MJ, mitochondrial OS=Homo sapiens OX=9606 GN=ATP5MJ PE=1 SV=1	58	6.7	10.08	other metabolic processes	other membranes;mitochondrion		Pf08039	9556	ENSG00000156411	ATP5MJ	B2R588; G3V5Q3; hsa:9556; P56378; Q86TT7				0		10946.4	5667.11	0.517715	-0.285909	0.0038915
P56385	ATP synthase subunit e, mitochondrial OS=Homo sapiens OX=9606 GN=ATP5ME PE=1 SV=2	69	7.9	9.35	other metabolic processes;transport	other membranes;mitochondrion	transporter activity	Pf05680	521	ENSG00000169020	ATP5ME	hsa:521; P56385; Q0D2L9	Electron transport chain: OXPHOS system in mitochondria; Oxidative phosphorylation	R-HSA-8949613; R-HSA-163210	Cristae formation; Formation of ATP by chemiosmotic coupling	4	x	11276.9	6174.99	0.54758	-0.261553	0.00125974
P56556	NADH dehydrogenase [ubiquinone] 1 alpha subcomplex subunit 6 OS=Homo sapiens OX=9606 GN=NDUFA6 PE=1 SV=4	128	15.1	9.98	cell organization and biogenesis;other metabolic processes;stress response;transport	other membranes;mitochondrion	transporter activity	Pf05347	4700	ENSG00000184983; ENSG00000272765; ENSG00000273397; ENSG00000277365; ENSG00000281013	NDUFA6	B2RE54; hsa:4700; O43675; P56556; Q6FGW0; Q6IBT8; Q6IC39	Electron transport chain: OXPHOS system in mitochondria; Nonalcoholic fatty liver disease; Oxidative phosphorylation	R-HSA-6799198	Complex I biogenesis	5	x	4964.78	2041.38	0.411173	-0.385975	0.00563689
P61247	40S ribosomal protein S3a OS=Homo sapiens OX=9606 GN=RPS3A PE=1 SV=2	264	29.9	9.73	protein metabolism;other metabolic processes;other biological processes	cytosol;ER/Golgi;translational apparatus;nucleus;other cell component	nucleic acid binding activity;other molecular function	Pf01015	6189	ENSG00000145425	RPS3A	B2R4D4; D3DP05; hsa:6189; P33443; P49241; P61247	Cytoplasmic ribosomal proteins	R-HSA-9010553; R-HSA-156827; R-HSA-72649; R-HSA-72689; R-HSA-72695; R-HSA-72702; R-HSA-72706; R-HSA-6791226; R-HSA-9754678; R-HSA-975957; R-HSA-1799339; R-HSA-192823; R-HSA-9633012; R-HSA-156902; R-HSA-2408557; R-HSA-72764; R-HSA-975956; R-HSA-9735869	Regulation of expression of SLITs and ROBOs; L13a-mediated translational silencing of Ceruloplasmin expression; Translation initiation complex formation; Formation of a pool of free 40S subunits; Formation of the ternary complex, and subsequently, the 43S complex; Ribosomal scanning and start codon recognition; GTP hydrolysis and joining of the 60S ribosomal subunit; Major pathway of rRNA process…	19	x	17378.6	10676.9	0.614368	-0.211571	0.00176537
P61254	60S ribosomal protein L26 OS=Homo sapiens OX=9606 GN=RPL26 PE=1 SV=1	145	17.2	10.55	cell cycle OR cell proliferation;protein metabolism;RNA metabolism OR transcription;other metabolic processes;stress response;signal transduction;other biological processes	cytosol;translational apparatus;nucleus;other cell component	nucleic acid binding activity;other molecular function	Pf00467, Pf16906	6154	ENSG00000161970	RPL26	B2R4F0; D3DTR8; hsa:6154; P61254; Q02877; Q6IPY2	VEGFA-VEGFR2 signaling; Cytoplasmic ribosomal proteins	R-HSA-9010553; R-HSA-156827; R-HSA-72689; R-HSA-72706; R-HSA-6791226; R-HSA-975957; R-HSA-1799339; R-HSA-192823; R-HSA-9633012; R-HSA-156902; R-HSA-2408557; R-HSA-72764; R-HSA-975956	Regulation of expression of SLITs and ROBOs; L13a-mediated translational silencing of Ceruloplasmin expression; Formation of a pool of free 40S subunits; GTP hydrolysis and joining of the 60S ribosomal subunit; Major pathway of rRNA processing in the nucleolus and cytosol; Nonsense Mediated Decay (NMD) enhanced by the Exon Junction Complex (EJC); SRP-dependent cotranslational protein targeting to…	15	x	2557.07	1701.92	0.665571	-0.176805	0.000243112
P61313	60S ribosomal protein L15 OS=Homo sapiens OX=9606 GN=RPL15 PE=1 SV=2	204	24.1	11.62	protein metabolism;other metabolic processes;other biological processes	cytosol;cytoskeleton;translational apparatus;nucleus;other cell component	other molecular function	Pf00827	6138	ENSG00000174748	RPL15	hsa:6138; P39030; P41051; P61313; Q5U0C0; Q642I1; Q6IPX6; Q8WYP2; Q96C44; Q9H2E5	Cytoplasmic ribosomal proteins	R-HSA-9010553; R-HSA-975957; R-HSA-156827; R-HSA-72689; R-HSA-72706; R-HSA-6791226; R-HSA-1799339; R-HSA-192823; R-HSA-9633012; R-HSA-156902; R-HSA-2408557; R-HSA-72764; R-HSA-975956	Regulation of expression of SLITs and ROBOs; Nonsense Mediated Decay (NMD) enhanced by the Exon Junction Complex (EJC); L13a-mediated translational silencing of Ceruloplasmin expression; Formation of a pool of free 40S subunits; GTP hydrolysis and joining of the 60S ribosomal subunit; Major pathway of rRNA processing in the nucleolus and cytosol; SRP-dependent cotranslational protein targeting to…	14	x	5117.02	3015.82	0.58937	-0.229612	0.00064771
P61353	60S ribosomal protein L27 OS=Homo sapiens OX=9606 GN=RPL27 PE=1 SV=2	136	15.8	10.56	protein metabolism;RNA metabolism OR transcription;other metabolic processes;other biological processes	other membranes;cytosol;ER/Golgi;translational apparatus;nucleus;other cell component	other molecular function	Pf00467, Pf01777	6155	ENSG00000131469	RPL27	hsa:6155; P08526; P61353; Q4G0A9	VEGFA-VEGFR2 signaling; Cytoplasmic ribosomal proteins	R-HSA-156827; R-HSA-72706; R-HSA-9633012; R-HSA-9010553; R-HSA-72689; R-HSA-6791226; R-HSA-975957; R-HSA-1799339; R-HSA-192823; R-HSA-156902; R-HSA-2408557; R-HSA-72764; R-HSA-975956	L13a-mediated translational silencing of Ceruloplasmin expression; GTP hydrolysis and joining of the 60S ribosomal subunit; Response of EIF2AK4 (GCN2) to amino acid deficiency; Regulation of expression of SLITs and ROBOs; Formation of a pool of free 40S subunits; Major pathway of rRNA processing in the nucleolus and cytosol; Nonsense Mediated Decay (NMD) enhanced by the Exon Junction Complex (EJC…	15	x	4035.7	2655.09	0.6579	-0.18184	0.00178136
P61927	60S ribosomal protein L37 OS=Homo sapiens OX=9606 GN=RPL37 PE=1 SV=2	97	11.1	11.74	protein metabolism;other metabolic processes;other biological processes	cytosol;translational apparatus;other cell component	enzyme regulator activity;nucleic acid binding activity;other molecular function	Pf01907	6167	ENSG00000145592	RPL37	B2R4H2; hsa:6167; P02403; P61927; Q6IBB4; Q99883	Cytoplasmic ribosomal proteins	R-HSA-9010553; R-HSA-975957; R-HSA-72764; R-HSA-975956; R-HSA-156827; R-HSA-72689; R-HSA-72706; R-HSA-6791226; R-HSA-1799339; R-HSA-192823; R-HSA-9633012; R-HSA-156902; R-HSA-2408557	Regulation of expression of SLITs and ROBOs; Nonsense Mediated Decay (NMD) enhanced by the Exon Junction Complex (EJC); Eukaryotic Translation Termination; Nonsense Mediated Decay (NMD) independent of the Exon Junction Complex (EJC); L13a-mediated translational silencing of Ceruloplasmin expression; Formation of a pool of free 40S subunits; GTP hydrolysis and joining of the 60S ribosomal subunit;…	14	x	11594.4	5882.06	0.507319	-0.294719	0.00115905
P62244	40S ribosomal protein S15a OS=Homo sapiens OX=9606 GN=RPS15A PE=1 SV=2	130	14.8	10.13	protein metabolism;other metabolic processes;other biological processes	cytosol;translational apparatus;nucleus;other cell component	other molecular function	Pf00410	6210	ENSG00000134419	RPS15A	hsa:6210; P39027; P39031; P62244; Q3MHD9; Q8C023; Q9BV24	Cytoplasmic ribosomal proteins	R-HSA-156827; R-HSA-72649; R-HSA-72689; R-HSA-72695; R-HSA-72702; R-HSA-72706; R-HSA-9010553; R-HSA-6791226; R-HSA-9754678; R-HSA-975957; R-HSA-1799339; R-HSA-192823; R-HSA-9633012; R-HSA-156902; R-HSA-2408557; R-HSA-72764; R-HSA-975956; R-HSA-9735869	L13a-mediated translational silencing of Ceruloplasmin expression; Translation initiation complex formation; Formation of a pool of free 40S subunits; Formation of the ternary complex, and subsequently, the 43S complex; Ribosomal scanning and start codon recognition; GTP hydrolysis and joining of the 60S ribosomal subunit; Regulation of expression of SLITs and ROBOs; Major pathway of rRNA process…	19	x	3031.75	1999.88	0.659646	-0.180689	0.000928147
P62249	40S ribosomal protein S16 OS=Homo sapiens OX=9606 GN=RPS16 PE=1 SV=2	146	16.4	10.21	protein metabolism;RNA metabolism OR transcription;other metabolic processes;other biological processes	cytosol;translational apparatus;nucleus;other cell component	nucleic acid binding activity;other molecular function	Pf00380	6217	ENSG00000105193	RPS16	B2RDD5; hsa:6217; P17008; P62249	Cytoplasmic ribosomal proteins	R-HSA-1799339; R-HSA-9735869; R-HSA-6791226; R-HSA-9010553; R-HSA-156827; R-HSA-72649; R-HSA-72689; R-HSA-72695; R-HSA-72702; R-HSA-72706; R-HSA-9754678; R-HSA-975957; R-HSA-192823; R-HSA-9633012; R-HSA-156902; R-HSA-2408557; R-HSA-72764; R-HSA-975956	SRP-dependent cotranslational protein targeting to membrane; SARS-CoV-1 modulates host translation machinery; Major pathway of rRNA processing in the nucleolus and cytosol; Regulation of expression of SLITs and ROBOs; L13a-mediated translational silencing of Ceruloplasmin expression; Translation initiation complex formation; Formation of a pool of free 40S subunits; Formation of the ternary compl…	19	x	4740.98	2946.01	0.621393	-0.206634	0.00733203
P62269	40S ribosomal protein S18 OS=Homo sapiens OX=9606 GN=RPS18 PE=1 SV=3	152	17.7	10.99	protein metabolism;other metabolic processes	cytosol;translational apparatus;nucleus;other cell component	nucleic acid binding activity;other molecular function	Pf00416	6222	ENSG00000096150; ENSG00000223367; ENSG00000226225; ENSG00000231500; ENSG00000235650	RPS18	hsa:6222; P25232; P62269; Q5SUJ3; Q6IPF8	Cytoplasmic ribosomal proteins	R-HSA-156827; R-HSA-72649; R-HSA-72689; R-HSA-72695; R-HSA-72702; R-HSA-72706; R-HSA-9010553; R-HSA-6791226; R-HSA-975957; R-HSA-1799339; R-HSA-192823; R-HSA-9633012; R-HSA-156902; R-HSA-2408557; R-HSA-72764; R-HSA-975956; R-HSA-9754678; R-HSA-9735869	L13a-mediated translational silencing of Ceruloplasmin expression; Translation initiation complex formation; Formation of a pool of free 40S subunits; Formation of the ternary complex, and subsequently, the 43S complex; Ribosomal scanning and start codon recognition; GTP hydrolysis and joining of the 60S ribosomal subunit; Regulation of expression of SLITs and ROBOs; Major pathway of rRNA process…	19	x	7949.88	5015.11	0.630841	-0.20008	0.000870976
P62277	40S ribosomal protein S13 OS=Homo sapiens OX=9606 GN=RPS13 PE=1 SV=2	151	17.2	10.54	protein metabolism;other metabolic processes;other biological processes	cytosol;translational apparatus;nucleus;other cell component	nucleic acid binding activity;other molecular function	Pf00312, Pf08069	6207	ENSG00000110700	RPS13	B2R549; hsa:6207; P19116; P62277; Q02546; Q29200; Q498Y0	Cytoplasmic ribosomal proteins	R-HSA-9010553; R-HSA-6791226; R-HSA-156827; R-HSA-72649; R-HSA-72689; R-HSA-72695; R-HSA-72702; R-HSA-72706; R-HSA-9754678; R-HSA-975957; R-HSA-1799339; R-HSA-192823; R-HSA-9633012; R-HSA-156902; R-HSA-2408557; R-HSA-72764; R-HSA-975956; R-HSA-9735869	Regulation of expression of SLITs and ROBOs; Major pathway of rRNA processing in the nucleolus and cytosol; L13a-mediated translational silencing of Ceruloplasmin expression; Translation initiation complex formation; Formation of a pool of free 40S subunits; Formation of the ternary complex, and subsequently, the 43S complex; Ribosomal scanning and start codon recognition; GTP hydrolysis and join…	19	x	10883.9	6150.77	0.565127	-0.247854	0.00240974
P62280	40S ribosomal protein S11 OS=Homo sapiens OX=9606 GN=RPS11 PE=1 SV=3	158	18.4	10.3	protein metabolism;other metabolic processes;other biological processes	cytosol;translational apparatus;nucleus;other cell component	nucleic acid binding activity;other molecular function	Pf00366, Pf16205	6205	ENSG00000142534	RPS11	B2R4F5; hsa:6205; P04643; P62280; Q498Y6; Q6IRY0	VEGFA-VEGFR2 signaling; IL-18 signaling pathway; Cytoplasmic ribosomal proteins	R-HSA-156827; R-HSA-72649; R-HSA-72689; R-HSA-72695; R-HSA-72702; R-HSA-72706; R-HSA-9010553; R-HSA-6791226; R-HSA-9754678; R-HSA-975957; R-HSA-1799339; R-HSA-192823; R-HSA-9633012; R-HSA-156902; R-HSA-2408557; R-HSA-72764; R-HSA-975956; R-HSA-9735869	L13a-mediated translational silencing of Ceruloplasmin expression; Translation initiation complex formation; Formation of a pool of free 40S subunits; Formation of the ternary complex, and subsequently, the 43S complex; Ribosomal scanning and start codon recognition; GTP hydrolysis and joining of the 60S ribosomal subunit; Regulation of expression of SLITs and ROBOs; Major pathway of rRNA process…	21	x	6596.8	3759.02	0.569825	-0.244258	0.00735862
P62424	60S ribosomal protein L7a OS=Homo sapiens OX=9606 GN=RPL7A PE=1 SV=2	266	30	10.61	protein metabolism;other metabolic processes;other biological processes	other membranes;cytosol;translational apparatus;nucleus;other cell component	other molecular function	Pf01248	6130	ENSG00000148303; ENSG00000280858	RPL7A	hsa:6130; P11518; P62424; Q5T8U4	Cytoplasmic ribosomal proteins	R-HSA-156827; R-HSA-72706; R-HSA-9633012; R-HSA-9010553; R-HSA-72689; R-HSA-6791226; R-HSA-975957; R-HSA-1799339; R-HSA-192823; R-HSA-156902; R-HSA-2408557; R-HSA-72764; R-HSA-975956	L13a-mediated translational silencing of Ceruloplasmin expression; GTP hydrolysis and joining of the 60S ribosomal subunit; Response of EIF2AK4 (GCN2) to amino acid deficiency; Regulation of expression of SLITs and ROBOs; Formation of a pool of free 40S subunits; Major pathway of rRNA processing in the nucleolus and cytosol; Nonsense Mediated Decay (NMD) enhanced by the Exon Junction Complex (EJC…	14	x	10057	5903.8	0.587033	-0.231338	0.00156818
P62701	40S ribosomal protein S4, X isoform OS=Homo sapiens OX=9606 GN=RPS4X PE=1 SV=2	263	29.6	10.15	protein metabolism;other metabolic processes;other biological processes	cytosol;translational apparatus;nucleus;other cell component	nucleic acid binding activity;other molecular function	Pf00467, Pf00900, Pf01479, Pf08071, Pf16121	6191	ENSG00000198034	RPS4X	hsa:6191; P12631; P12750; P27576; P55831; P62701; Q14727; Q6IPY4	Cytoplasmic ribosomal proteins	R-HSA-9010553; R-HSA-156827; R-HSA-72649; R-HSA-72689; R-HSA-72695; R-HSA-72702; R-HSA-72706; R-HSA-6791226; R-HSA-9754678; R-HSA-975957; R-HSA-1799339; R-HSA-192823; R-HSA-9633012; R-HSA-156902; R-HSA-2408557; R-HSA-72764; R-HSA-975956; R-HSA-9735869	Regulation of expression of SLITs and ROBOs; L13a-mediated translational silencing of Ceruloplasmin expression; Translation initiation complex formation; Formation of a pool of free 40S subunits; Formation of the ternary complex, and subsequently, the 43S complex; Ribosomal scanning and start codon recognition; GTP hydrolysis and joining of the 60S ribosomal subunit; Major pathway of rRNA process…	19	x	11472.3	6371.84	0.55541	-0.255386	0.00126833
P62750	60S ribosomal protein L23a OS=Homo sapiens OX=9606 GN=RPL23A PE=1 SV=1	156	17.7	10.45	cell organization and biogenesis;protein metabolism;other metabolic processes	cytosol;translational apparatus;nucleus;other cell component	nucleic acid binding activity;other molecular function	Pf00276, Pf03939	6147	ENSG00000198242	RPL23A	B2R5B2; hsa:6147; P29316; P39024; P62750; Q92774	Cytoplasmic ribosomal proteins	R-HSA-9010553; R-HSA-156827; R-HSA-72689; R-HSA-72706; R-HSA-6791226; R-HSA-975957; R-HSA-1799339; R-HSA-192823; R-HSA-9633012; R-HSA-156902; R-HSA-2408557; R-HSA-72764; R-HSA-975956	Regulation of expression of SLITs and ROBOs; L13a-mediated translational silencing of Ceruloplasmin expression; Formation of a pool of free 40S subunits; GTP hydrolysis and joining of the 60S ribosomal subunit; Major pathway of rRNA processing in the nucleolus and cytosol; Nonsense Mediated Decay (NMD) enhanced by the Exon Junction Complex (EJC); SRP-dependent cotranslational protein targeting to…	14	x	6943.7	4392.79	0.632629	-0.198851	8.98667e-05
P62753	40S ribosomal protein S6 OS=Homo sapiens OX=9606 GN=RPS6 PE=1 SV=1	249	28.7	10.84	cell cycle OR cell proliferation;protein metabolism;RNA metabolism OR transcription;other metabolic processes;developmental processes;signal transduction;other biological processes	cytosol;ER/Golgi;translational apparatus;nucleus;other cell component	other molecular function	Pf01092	6194	ENSG00000137154	RPS6	hsa:6194; P08227; P10660; P62753; Q4VBY7; Q8N6Z7	IL-5 signaling pathway; Thyroid stimulating hormone (TSH) signaling pathway; Leptin signaling pathway; Follicle stimulating hormone (FSH) signaling pathway; Prolactin signaling pathway; Thymic stromal lymphopoietin (TSLP) signaling pathway; Interleukin-11 signaling pathway; Oncostatin M signaling pathway; Brain-derived neurotrophic factor (BDNF) signaling pathway; Kit receptor signaling pathway; …	R-HSA-9010553; R-HSA-1799339; R-HSA-975957; R-HSA-9754678; R-HSA-156827; R-HSA-72649; R-HSA-72689; R-HSA-72695; R-HSA-72702; R-HSA-72706; R-HSA-166208; R-HSA-6791226; R-HSA-6790901; R-HSA-9725371; R-HSA-192823; R-HSA-9633012; R-HSA-156902; R-HSA-2408557; R-HSA-72764; R-HSA-975956; R-HSA-9735869	Regulation of expression of SLITs and ROBOs; SRP-dependent cotranslational protein targeting to membrane; Nonsense Mediated Decay (NMD) enhanced by the Exon Junction Complex (EJC); SARS-CoV-2 modulates host translation machinery; L13a-mediated translational silencing of Ceruloplasmin expression; Translation initiation complex formation; Formation of a pool of free 40S subunits; Formation of the t…	47	x	5965.95	3661.2	0.613683	-0.212056	0.00340322
P62805	Histone H4 OS=Homo sapiens OX=9606 GN=H4-16 PE=1 SV=2	103	11.4	11.36	cell organization and biogenesis;other biological processes	non-structural extracellular;nucleus;other cell component	nucleic acid binding activity;other molecular function	Pf15511	121504; 554313; 8294; 8359; 8360; 8361; 8362; 8363; 8364; 8365; 8366; 8367; 8368; 8370	ENSG00000158406; ENSG00000197061; ENSG00000197238; ENSG00000197837; ENSG00000270276; ENSG00000270882; ENSG00000273542; ENSG00000274618; ENSG00000275126; ENSG00000276180; ENSG00000276966; ENSG00000277157; ENSG00000278637; ENSG00000278705	H4C1; H4C11; H4C12; H4C13; H4C14; H4C15; H4C16; H4C2; H4C3; H4C4; H4C5; H4C6; H4C8; H4C9	A2VCL0; hsa:121504; hsa:554313; hsa:8294; hsa:8359; hsa:8360; hsa:8361; hsa:8362; hsa:8363; hsa:8364; hsa:8365; hsa:8366; hsa:8367; hsa:8368; hsa:8370; P02304; P02305; P62805; Q6DRA9; Q6FGB8; Q6NWP7	Gastric cancer network 1; Histone modifications; 22q11.2 copy number variation syndrome; Male infertility; 11p11.2 copy number variation syndrome ; Type II interferon signaling	R-HSA-2559580; R-HSA-2559582; R-HSA-73728; R-HSA-8939236; R-HSA-9610379; R-HSA-9609690; R-HSA-4551638; R-HSA-5578749; R-HSA-977225; R-HSA-1221632; R-HSA-606279; R-HSA-5250924; R-HSA-5693565; R-HSA-201722; R-HSA-3214815; R-HSA-427413; R-HSA-5617472; R-HSA-9018519; R-HSA-1912408; R-HSA-3214858; R-HSA-3214842; R-HSA-3214841; R-HSA-8936459; R-HSA-5693607; R-HSA-69473; R-HSA-3214847; R-HSA-73772; R-HS…	Oxidative Stress Induced Senescence; Senescence-Associated Secretory Phenotype (SASP); RNA Polymerase I Promoter Opening; RUNX1 regulates transcription of genes involved in differentiation of HSCs; HCMV Late Events; HCMV Early Events; SUMOylation of chromatin organization proteins; Transcriptional regulation by small RNAs; Amyloid fiber formation; Meiotic synapsis; Deposition of new CENPA-contain…	51	x	29577.8	15918.1	0.538177	-0.269075	0.00271087
P62807	Histone H2B type 1-C/E/F/G/I OS=Homo sapiens OX=9606 GN=H2BC10 PE=1 SV=4	126	13.9	10.32	cell organization and biogenesis;stress response	non-structural extracellular;cytosol;nucleus;other cell component	nucleic acid binding activity;other molecular function	Pf00125	3017; 8339; 8343; 8344; 8346; 8347	ENSG00000180596; ENSG00000273802; ENSG00000274290; ENSG00000277224; ENSG00000278588	H2BC10; H2BC4; H2BC6; H2BC7; H2BC8	hsa:3017; hsa:8339; hsa:8343; hsa:8344; hsa:8346; hsa:8347; P02278; P62807; Q3B872; Q4VB69; Q93078; Q93080		R-HSA-5578749; R-HSA-5617472; R-HSA-9018519; R-HSA-9670095; R-HSA-5693571; R-HSA-9616222; R-HSA-8866654; R-HSA-977225; R-HSA-1221632; R-HSA-9610379; R-HSA-5689880; R-HSA-8939236; R-HSA-9609690; R-HSA-606279; R-HSA-5250924; R-HSA-5693565; R-HSA-201722; R-HSA-2559580; R-HSA-3214815; R-HSA-427413; R-HSA-1912408; R-HSA-2559582; R-HSA-8936459; R-HSA-5693607; R-HSA-69473; R-HSA-3214847; R-HSA-73772; R-…	Transcriptional regulation by small RNAs; Activation of anterior HOX genes in hindbrain development during early embryogenesis; Estrogen-dependent gene expression; Inhibition of DNA recombination at telomere; Nonhomologous End-Joining (NHEJ); Transcriptional regulation of granulopoiesis; E3 ubiquitin ligases ubiquitinate target proteins; Amyloid fiber formation; Meiotic synapsis; HCMV Late Events…	43		18532.1	11508.2	0.62099	-0.206916	0.00349503
P62829	60S ribosomal protein L23 OS=Homo sapiens OX=9606 GN=RPL23 PE=1 SV=1	140	14.9	10.51	cell cycle OR cell proliferation;cell organization and biogenesis;protein metabolism;other metabolic processes;transport;other biological processes	cytosol;translational apparatus;nucleus;other cell component	enzyme regulator activity;nucleic acid binding activity;other molecular function	Pf00238	9349	ENSG00000125691	RPL23	hsa:9349; P23131; P24048; P62829; Q29246; Q3SWV7; Q6P5S1	Cytoplasmic ribosomal proteins; 17q12 copy number variation syndrome	R-HSA-9010553; R-HSA-1799339; R-HSA-156827; R-HSA-72689; R-HSA-72706; R-HSA-6791226; R-HSA-975957; R-HSA-192823; R-HSA-9633012; R-HSA-156902; R-HSA-2408557; R-HSA-72764; R-HSA-975956	Regulation of expression of SLITs and ROBOs; SRP-dependent cotranslational protein targeting to membrane; L13a-mediated translational silencing of Ceruloplasmin expression; Formation of a pool of free 40S subunits; GTP hydrolysis and joining of the 60S ribosomal subunit; Major pathway of rRNA processing in the nucleolus and cytosol; Nonsense Mediated Decay (NMD) enhanced by the Exon Junction Comp…	15	x	4733.32	3043.97	0.643093	-0.191727	0.00342031
P62847	40S ribosomal protein S24 OS=Homo sapiens OX=9606 GN=RPS24 PE=1 SV=1	133	15.4	10.78	protein metabolism;RNA metabolism OR transcription;other metabolic processes;other biological processes	cytosol;ER/Golgi;translational apparatus;nucleus;other cell component	other molecular function	Pf01282	6229	ENSG00000138326	RPS24	E7EPK6; hsa:6229; P16632; P62847; Q5T0P7; Q5T0P8; Q7Z3D1	Cytoplasmic ribosomal proteins	R-HSA-156827; R-HSA-72649; R-HSA-72689; R-HSA-72695; R-HSA-72702; R-HSA-72706; R-HSA-9010553; R-HSA-6791226; R-HSA-975957; R-HSA-1799339; R-HSA-192823; R-HSA-9633012; R-HSA-156902; R-HSA-2408557; R-HSA-72764; R-HSA-975956; R-HSA-9754678; R-HSA-9735869	L13a-mediated translational silencing of Ceruloplasmin expression; Translation initiation complex formation; Formation of a pool of free 40S subunits; Formation of the ternary complex, and subsequently, the 43S complex; Ribosomal scanning and start codon recognition; GTP hydrolysis and joining of the 60S ribosomal subunit; Regulation of expression of SLITs and ROBOs; Major pathway of rRNA process…	19	x	3817.4	1804.43	0.472685	-0.325428	0.00380689
P62854	40S ribosomal protein S26 OS=Homo sapiens OX=9606 GN=RPS26 PE=1 SV=3	115	13	11	protein metabolism;other metabolic processes;other biological processes	other membranes;cytosol;ER/Golgi;translational apparatus;nucleus;other cell component	nucleic acid binding activity;other molecular function	Pf01283	6231	ENSG00000197728	RPS26	hsa:6231; P02383; P62854; P70394; Q06722; Q3MHD8; Q6IRY4	Cytoplasmic ribosomal proteins	R-HSA-156827; R-HSA-72649; R-HSA-72689; R-HSA-72695; R-HSA-72702; R-HSA-72706; R-HSA-9010553; R-HSA-156902; R-HSA-6791226; R-HSA-1799339; R-HSA-9754678; R-HSA-975957; R-HSA-192823; R-HSA-9633012; R-HSA-2408557; R-HSA-72764; R-HSA-975956; R-HSA-9735869	L13a-mediated translational silencing of Ceruloplasmin expression; Translation initiation complex formation; Formation of a pool of free 40S subunits; Formation of the ternary complex, and subsequently, the 43S complex; Ribosomal scanning and start codon recognition; GTP hydrolysis and joining of the 60S ribosomal subunit; Regulation of expression of SLITs and ROBOs; Peptide chain elongation; Maj…	19	x	3167.57	1773.42	0.559866	-0.251916	0.00130522
P62899	60S ribosomal protein L31 OS=Homo sapiens OX=9606 GN=RPL31 PE=1 SV=1	125	14.5	10.54	protein metabolism;other metabolic processes	cytosol;translational apparatus;other cell component	other molecular function	Pf01198	6160	ENSG00000071082	RPL31	B7Z4K2; D3DVJ4; hsa:6160; P12947; P62899; Q53SQ5; Q6IRZ0; Q6LBJ6	Cytoplasmic ribosomal proteins	R-HSA-9010553; R-HSA-975957; R-HSA-72764; R-HSA-975956; R-HSA-156827; R-HSA-72689; R-HSA-72706; R-HSA-6791226; R-HSA-1799339; R-HSA-192823; R-HSA-9633012; R-HSA-156902; R-HSA-2408557	Regulation of expression of SLITs and ROBOs; Nonsense Mediated Decay (NMD) enhanced by the Exon Junction Complex (EJC); Eukaryotic Translation Termination; Nonsense Mediated Decay (NMD) independent of the Exon Junction Complex (EJC); L13a-mediated translational silencing of Ceruloplasmin expression; Formation of a pool of free 40S subunits; GTP hydrolysis and joining of the 60S ribosomal subunit;…	14	x	6832.02	4153.86	0.607998	-0.216098	0.000143676
P62910	60S ribosomal protein L32 OS=Homo sapiens OX=9606 GN=RPL32 PE=1 SV=2	135	15.9	11.33	protein metabolism;other metabolic processes	cytosol;translational apparatus;other cell component	other molecular function	Pf01655	6161	ENSG00000144713	RPL32	B2R4Q3; hsa:6161; P02433; P62910	Cytoplasmic ribosomal proteins	R-HSA-9010553; R-HSA-156827; R-HSA-72689; R-HSA-72706; R-HSA-6791226; R-HSA-975957; R-HSA-1799339; R-HSA-192823; R-HSA-9633012; R-HSA-156902; R-HSA-2408557; R-HSA-72764; R-HSA-975956	Regulation of expression of SLITs and ROBOs; L13a-mediated translational silencing of Ceruloplasmin expression; Formation of a pool of free 40S subunits; GTP hydrolysis and joining of the 60S ribosomal subunit; Major pathway of rRNA processing in the nucleolus and cytosol; Nonsense Mediated Decay (NMD) enhanced by the Exon Junction Complex (EJC); SRP-dependent cotranslational protein targeting to…	14	x	3260.17	1627.17	0.499106	-0.301807	0.00129622
P62913	60S ribosomal protein L11 OS=Homo sapiens OX=9606 GN=RPL11 PE=1 SV=2	178	20.2	9.6	cell organization and biogenesis;protein metabolism;RNA metabolism OR transcription;other metabolic processes;transport;other biological processes	cytosol;translational apparatus;nucleus;other cell component	enzyme regulator activity;nucleic acid binding activity;other molecular function	Pf00281, Pf00673	6135	ENSG00000142676	RPL11	hsa:6135; P25121; P39026; P62913; Q8TDH2; Q9Y674	Cytoplasmic ribosomal proteins	R-HSA-156827; R-HSA-72706; R-HSA-9010553; R-HSA-9633012; R-HSA-72689; R-HSA-6791226; R-HSA-975957; R-HSA-1799339; R-HSA-192823; R-HSA-156902; R-HSA-2408557; R-HSA-72764; R-HSA-975956	L13a-mediated translational silencing of Ceruloplasmin expression; GTP hydrolysis and joining of the 60S ribosomal subunit; Regulation of expression of SLITs and ROBOs; Response of EIF2AK4 (GCN2) to amino acid deficiency; Formation of a pool of free 40S subunits; Major pathway of rRNA processing in the nucleolus and cytosol; Nonsense Mediated Decay (NMD) enhanced by the Exon Junction Complex (EJC…	14	x	3095	1839.05	0.594201	-0.226066	0.000212178
P62917	60S ribosomal protein L8 OS=Homo sapiens OX=9606 GN=RPL8 PE=1 SV=2	257	28	11.03	protein metabolism;other metabolic processes	cytosol;translational apparatus;other cell component	nucleic acid binding activity;other molecular function	Pf00181, Pf03947	6132	ENSG00000161016	RPL8	A8K094; D3DWN2; hsa:6132; P25120; P62917; Q567Q7; Q969V7; Q9BWQ9	Cytoplasmic ribosomal proteins	R-HSA-9010553; R-HSA-6791226; R-HSA-156827; R-HSA-72689; R-HSA-72706; R-HSA-975957; R-HSA-1799339; R-HSA-192823; R-HSA-9633012; R-HSA-156902; R-HSA-2408557; R-HSA-72764; R-HSA-975956	Regulation of expression of SLITs and ROBOs; Major pathway of rRNA processing in the nucleolus and cytosol; L13a-mediated translational silencing of Ceruloplasmin expression; Formation of a pool of free 40S subunits; GTP hydrolysis and joining of the 60S ribosomal subunit; Nonsense Mediated Decay (NMD) enhanced by the Exon Junction Complex (EJC); SRP-dependent cotranslational protein targeting to…	14	x	13319.1	7785.72	0.584552	-0.233177	0.000677337
P63244	Receptor of activated protein C kinase 1 OS=Homo sapiens OX=9606 GN=RACK1 PE=1 SV=3	317	35.1	7.69	cell cycle OR cell proliferation;protein metabolism;other metabolic processes;developmental processes;other biological processes	plasma membrane;cytosol;mitochondrion;translational apparatus;nucleus;other cell component	signal transduction activity or receptor binding;enzyme regulator activity;translation activity;other molecular function	Pf00400	10399	ENSG00000204628	RACK1	B3KTJ0; D3DWS0; hsa:10399; P25388; P63244; P99049; Q53HU2; Q5J8M6; Q5VLR4; Q6FH47	Androgen receptor signaling pathway; Brain-derived neurotrophic factor (BDNF) signaling pathway; VEGFA-VEGFR2 signaling; Measles virus infection; Angiotensin II receptor type 1 pathway; TROP2 regulatory signaling; Interferon type I signaling pathways	R-HSA-5357905; R-HSA-5357956; R-HSA-5626978	Regulation of TNFR1 signaling; TNFR1-induced NF-kappa-B signaling pathway; TNFR1-mediated ceramide production	10	x	11126.3	7270.07	0.653411	-0.184814	0.00038894
P63302	Selenoprotein W OS=Homo sapiens OX=9606 GN=SELENOW PE=1 SV=3	87	9.4	9.23	other biological processes	other cell component	other molecular function	Pf10262	6415	ENSG00000178980	SELENOW	A8MRR7; hsa:6415; O15532; O19096; P63302; Q86TI9; Q96KM5	Selenium micronutrient network; Selenium micronutrient network ; Selenium micronutrient network			3	x	5236.5	3206.77	0.612389	-0.212973	0.00513847
P68133	Actin, alpha skeletal muscle OS=Homo sapiens OX=9606 GN=ACTA1 PE=1 SV=1	377	42	5.39	cell organization and biogenesis;other biological processes	cytosol;cytoskeleton;other cell component	cytoskeletal activity;other molecular function	Pf00022	58	ENSG00000143632	ACTA1	hsa:58; P02568; P68133; P99020; Q5T8M9	Myometrial relaxation and contraction pathways; Fas ligand pathway and stress induction of heat shock proteins; Physico-chemical features and toxicity-associated pathways; Striated muscle contraction pathway; Mechanoregulation and pathology of YAP/TAZ via Hippo and non-Hippo mechanisms; IL-18 signaling pathway; Malignant pleural mesothelioma	R-HSA-390522	Striated Muscle Contraction	8		302318	175324	0.579932	-0.236623	0.00464008
P83731	60S ribosomal protein L24 OS=Homo sapiens OX=9606 GN=RPL24 PE=1 SV=1	157	17.8	11.25	protein metabolism;other metabolic processes	cytosol;ER/Golgi;translational apparatus;other cell component	nucleic acid binding activity;other molecular function	Pf01246	6152	ENSG00000114391	RPL24	B2R4Y3; hsa:6152; P38663; P83731; Q6IBS3	Cytoplasmic ribosomal proteins	R-HSA-9010553; R-HSA-156827; R-HSA-72689; R-HSA-72706; R-HSA-6791226; R-HSA-975957; R-HSA-1799339; R-HSA-192823; R-HSA-9633012; R-HSA-156902; R-HSA-2408557; R-HSA-72764; R-HSA-975956	Regulation of expression of SLITs and ROBOs; L13a-mediated translational silencing of Ceruloplasmin expression; Formation of a pool of free 40S subunits; GTP hydrolysis and joining of the 60S ribosomal subunit; Major pathway of rRNA processing in the nucleolus and cytosol; Nonsense Mediated Decay (NMD) enhanced by the Exon Junction Complex (EJC); SRP-dependent cotranslational protein targeting to…	14	x	5545.7	3116.8	0.562021	-0.250248	0.00116919
P83881	60S ribosomal protein L36a OS=Homo sapiens OX=9606 GN=RPL36A PE=1 SV=2	106	12.4	10.58	protein metabolism;other metabolic processes	plasma membrane;other membranes;cytosol;ER/Golgi;translational apparatus	other molecular function	Pf00935	6173	ENSG00000241343	RPL36A	hsa:6173; P09896; P10661; P83881; Q08ES5; Q5J9I6	Cytoplasmic ribosomal proteins	R-HSA-9010553; R-HSA-156827; R-HSA-72689; R-HSA-72706; R-HSA-6791226; R-HSA-975957; R-HSA-1799339; R-HSA-192823; R-HSA-9633012; R-HSA-156902; R-HSA-2408557; R-HSA-72764; R-HSA-975956	Regulation of expression of SLITs and ROBOs; L13a-mediated translational silencing of Ceruloplasmin expression; Formation of a pool of free 40S subunits; GTP hydrolysis and joining of the 60S ribosomal subunit; Major pathway of rRNA processing in the nucleolus and cytosol; Nonsense Mediated Decay (NMD) enhanced by the Exon Junction Complex (EJC); SRP-dependent cotranslational protein targeting to…	14	x	1611.22	753.043	0.467373	-0.330336	0.00327884
P84098	60S ribosomal protein L19 OS=Homo sapiens OX=9606 GN=RPL19 PE=1 SV=1	196	23.5	11.47	protein metabolism;other metabolic processes	cytosol;translational apparatus;nucleus;other cell component	other molecular function	Pf01280	6143	ENSG00000108298	RPL19	B2R4K2; hsa:6143; P14118; P22908; P84098; Q502Y6; Q7Z6E4	Cytoplasmic ribosomal proteins	R-HSA-1799339; R-HSA-6791226; R-HSA-9010553; R-HSA-156827; R-HSA-72689; R-HSA-72706; R-HSA-975957; R-HSA-192823; R-HSA-9633012; R-HSA-156902; R-HSA-2408557; R-HSA-72764; R-HSA-975956	SRP-dependent cotranslational protein targeting to membrane; Major pathway of rRNA processing in the nucleolus and cytosol; Regulation of expression of SLITs and ROBOs; L13a-mediated translational silencing of Ceruloplasmin expression; Formation of a pool of free 40S subunits; GTP hydrolysis and joining of the 60S ribosomal subunit; Nonsense Mediated Decay (NMD) enhanced by the Exon Junction Comp…	14	x	5186.12	2767.39	0.533614	-0.272773	0.000419832
P84243	Histone H3.3 OS=Homo sapiens OX=9606 GN=H3-3B PE=1 SV=2	136	15.3	11.27	cell organization and biogenesis;other biological processes	non-structural extracellular;nucleus;other cell component	nucleic acid binding activity;other molecular function	Pf00125	3020; 3021	ENSG00000132475; ENSG00000163041	H3-3A; H3-3B	hsa:3020; hsa:3021; P06351; P33155; P84243; Q5VV55; Q5VV56; Q66I33; Q9V3W4	Gastric cancer network 1; Histone modifications; Tumor suppressor activity of SMARCB1; Ciliary landscape; FBXL10 enhancement of MAP/ERK signaling in diffuse large B-cell lymphoma; DYRK1A involvement regarding cell proliferation in brain development	R-HSA-8936459; R-HSA-8939236; R-HSA-201722; R-HSA-977225; R-HSA-5578749; R-HSA-5250924; R-HSA-2559580; R-HSA-427413; R-HSA-5617472; R-HSA-9018519; R-HSA-1912408; R-HSA-2559582; R-HSA-983231; R-HSA-73772; R-HSA-912446; R-HSA-9670095; R-HSA-427359; R-HSA-212300; R-HSA-68616; R-HSA-5625886; R-HSA-9710421; R-HSA-2299718; R-HSA-427389; R-HSA-5334118; R-HSA-73728; R-HSA-9616222	RUNX1 regulates genes involved in megakaryocyte differentiation and platelet function; RUNX1 regulates transcription of genes involved in differentiation of HSCs; Formation of the beta-catenin:TCF transactivating complex; Amyloid fiber formation; Transcriptional regulation by small RNAs; B-WICH complex positively regulates rRNA expression; Oxidative Stress Induced Senescence; NoRC negatively regu…	32	x	16595.2	8647.76	0.521101	-0.283078	0.00901008
Q00325	Phosphate carrier protein, mitochondrial OS=Homo sapiens OX=9606 GN=SLC25A3 PE=1 SV=2	362	40.1	9.38	transport	plasma membrane;other membranes;mitochondrion	transporter activity;other molecular function	Pf00153	5250	ENSG00000075415	SLC25A3	B3KS34; hsa:5250; Q00325; Q7Z7N7; Q96A03				0	x	20637	6841.57	0.33152	-0.47949	0.00411188
Q00872	Myosin-binding protein C, slow-type OS=Homo sapiens OX=9606 GN=MYBPC1 PE=1 SV=2	1141	128.2	6.04	cell adhesion	cytosol;cytoskeleton;other cell component	cytoskeletal activity;other molecular function	Pf00041, Pf07679, Pf18362	4604	ENSG00000196091	MYBPC1	B4DKR5; B7Z8G8; B7ZL02; B7ZL09; B7ZL10; E7ESM5; E7EWS6; G3XAE8; hsa:4604; Q00872; Q15497; Q17RR7; Q569K7; Q86T48; Q86TC8; Q8N3L2	Striated muscle contraction pathway	R-HSA-390522	Striated Muscle Contraction	2		235773	128049	0.543104	-0.265117	0.00940155
Q02218	2-oxoglutarate dehydrogenase, mitochondrial OS=Homo sapiens OX=9606 GN=OGDH PE=1 SV=3	1023	115.9	6.86	protein metabolism;other metabolic processes;developmental processes	other membranes;mitochondrion;nucleus;other cell component	other molecular function	Pf00676, Pf02779, Pf16078, Pf16870	4967	ENSG00000105953	OGDH	B4E2U9; D3DVL0; E9PBM1; hsa:4967; Q02218; Q96DD3; Q9UDX0	TCA cycle and deficiency of pyruvate dehydrogenase complex (PDHc); Amino acid metabolism; Thiamine metabolic pathways; 7q11.23 copy number variation syndrome; TCA cycle (aka Krebs or citric acid cycle)	R-HSA-71064; R-HSA-389661; R-HSA-71403	Lysine catabolism; Glyoxylate metabolism and glycine degradation; Citric acid cycle (TCA cycle)	8	x	64000.2	27888.5	0.435756	-0.360757	0.00716966
Q02543	60S ribosomal protein L18a OS=Homo sapiens OX=9606 GN=RPL18A PE=1 SV=2	176	20.7	10.71	protein metabolism;other metabolic processes	cytosol;translational apparatus;other cell component	other molecular function	Pf01775	6142	ENSG00000105640	RPL18A	hsa:6142; Q02543	VEGFA-VEGFR2 signaling; Cytoplasmic ribosomal proteins	R-HSA-156827; R-HSA-72689; R-HSA-72706; R-HSA-9010553; R-HSA-6791226; R-HSA-975957; R-HSA-1799339; R-HSA-192823; R-HSA-9633012; R-HSA-156902; R-HSA-2408557; R-HSA-72764; R-HSA-975956	L13a-mediated translational silencing of Ceruloplasmin expression; Formation of a pool of free 40S subunits; GTP hydrolysis and joining of the 60S ribosomal subunit; Regulation of expression of SLITs and ROBOs; Major pathway of rRNA processing in the nucleolus and cytosol; Nonsense Mediated Decay (NMD) enhanced by the Exon Junction Complex (EJC); SRP-dependent cotranslational protein targeting to…	15	x	3854.88	2461.85	0.638633	-0.194749	0.00328731
Q02878	60S ribosomal protein L6 OS=Homo sapiens OX=9606 GN=RPL6 PE=1 SV=3	288	32.7	10.58	cell organization and biogenesis;protein metabolism;other metabolic processes;other biological processes	cytosol;ER/Golgi;translational apparatus;nucleus;other cell component	nucleic acid binding activity;other molecular function	Pf01159, Pf03868	6128	ENSG00000089009	RPL6	hsa:6128; Q02878; Q2M3Q3; Q8WW97	Cytoplasmic ribosomal proteins	R-HSA-9010553; R-HSA-156827; R-HSA-72689; R-HSA-72706; R-HSA-6791226; R-HSA-975957; R-HSA-1799339; R-HSA-192823; R-HSA-9633012; R-HSA-156902; R-HSA-2408557; R-HSA-72764; R-HSA-975956	Regulation of expression of SLITs and ROBOs; L13a-mediated translational silencing of Ceruloplasmin expression; Formation of a pool of free 40S subunits; GTP hydrolysis and joining of the 60S ribosomal subunit; Major pathway of rRNA processing in the nucleolus and cytosol; Nonsense Mediated Decay (NMD) enhanced by the Exon Junction Complex (EJC); SRP-dependent cotranslational protein targeting to…	14	x	11354	6179.94	0.544295	-0.264166	0.000597694
Q02978	Mitochondrial 2-oxoglutarate/malate carrier protein OS=Homo sapiens OX=9606 GN=SLC25A11 PE=1 SV=3	314	34	9.91	other metabolic processes;transport	plasma membrane;other membranes;mitochondrion	transporter activity	Pf00153	8402	ENSG00000108528	SLC25A11	F5GY65; hsa:8402; O75537; Q02978; Q969P7	VEGFA-VEGFR2 signaling	R-HSA-70263	Gluconeogenesis	2	x	24242.1	9415.86	0.388409	-0.41071	0.00811354
Q03013	Glutathione S-transferase Mu 4 OS=Homo sapiens OX=9606 GN=GSTM4 PE=1 SV=3	218	25.5	5.9	other metabolic processes	cytosol;other cell component	other molecular function	Pf02798, Pf14497	2948	ENSG00000168765	GSTM4	A8K765; hsa:2948; Q03013; Q05465; Q32NC1; Q4JNT8; Q6FH87	Nuclear receptors meta-pathway; NRF2 pathway; Metapathway biotransformation Phase I and II	R-HSA-156590; R-HSA-9026762	Glutathione conjugation; Biosynthesis of maresin conjugates in tissue regeneration (MCTR)	5	x	620.8	1040.16	1.67552	0.224149	0.00279557
Q07020	60S ribosomal protein L18 OS=Homo sapiens OX=9606 GN=RPL18 PE=1 SV=2	188	21.6	11.72	protein metabolism;other metabolic processes	cytosol;ER/Golgi;translational apparatus;nucleus;other cell component	nucleic acid binding activity;other molecular function	Pf17135	6141	ENSG00000063177	RPL18	F8VWC5; hsa:6141; Q07020; Q8WTZ6	Cytoplasmic ribosomal proteins	R-HSA-975957; R-HSA-9010553; R-HSA-156827; R-HSA-72689; R-HSA-72706; R-HSA-6791226; R-HSA-1799339; R-HSA-192823; R-HSA-9633012; R-HSA-156902; R-HSA-2408557; R-HSA-72764; R-HSA-975956	Nonsense Mediated Decay (NMD) enhanced by the Exon Junction Complex (EJC); Regulation of expression of SLITs and ROBOs; L13a-mediated translational silencing of Ceruloplasmin expression; Formation of a pool of free 40S subunits; GTP hydrolysis and joining of the 60S ribosomal subunit; Major pathway of rRNA processing in the nucleolus and cytosol; SRP-dependent cotranslational protein targeting to…	14	x	3165.27	1947.65	0.615319	-0.2109	0.000879217
Q12959	Disks large homolog 1 OS=Homo sapiens OX=9606 GN=DLG1 PE=1 SV=2	904	100.4	5.76	cell adhesion;cell-cell signaling;cell cycle OR cell proliferation;cell organization and biogenesis;protein metabolism;other metabolic processes;developmental processes;signal transduction;other biological processes	extracellular matrix;plasma membrane;other membranes;cytosol;cytoskeleton;ER/Golgi;nucleus;other cell component	cytoskeletal activity;kinase activity;other molecular function	Pf00018, Pf00595, Pf00625, Pf09058, Pf10600, Pf10608	1739	ENSG00000075711	DLG1	A5YKK7; B4DGU1; B4DGZ8; B7ZMM0; B9EIQ5; D3DXB8; D3DXB9; E7EWL7; E9PG21; hsa:1739; Q12958; Q12959	Brain-derived neurotrophic factor (BDNF) signaling pathway; T-cell antigen receptor (TCR) pathway during Staphylococcus aureus infection; Disruption of postsynaptic signaling by CNV; 3q29 copy number variation syndrome	R-HSA-5673001; R-HSA-9609736; R-HSA-442982; R-HSA-438066; R-HSA-8849932; R-HSA-9617324; R-HSA-9620244; R-HSA-399719; R-HSA-447038; R-HSA-451308	RAF/MAP kinase cascade; Assembly and cell surface presentation of NMDA receptors; Ras activation upon Ca2+ influx through NMDA receptor; Unblocking of NMDA receptors, glutamate binding and activation; Synaptic adhesion-like molecules; Negative regulation of NMDA receptor-mediated neuronal transmission; Long-term potentiation; Trafficking of AMPA receptors; NrCAM interactions; Activation of Ca-per…	14	x	336.2	219.112	0.651732	-0.185931	0.00815401
Q13423	NAD(P) transhydrogenase, mitochondrial OS=Homo sapiens OX=9606 GN=NNT PE=1 SV=3	1086	113.8	8.09	other metabolic processes;transport	other membranes;mitochondrion	transporter activity;other molecular function	Pf01262, Pf02233, Pf05222, Pf12769	23530	ENSG00000112992	NNT	hsa:23530; Q13423; Q16796; Q2TB60; Q8N3V4		R-HSA-71403	Citric acid cycle (TCA cycle)	1	x	56437.3	18559.7	0.328855	-0.482995	0.00179332
Q13554	Calcium/calmodulin-dependent protein kinase type II subunit beta OS=Homo sapiens OX=9606 GN=CAMK2B PE=1 SV=3	666	72.6	7.27	protein metabolism;other metabolic processes;developmental processes;signal transduction;other biological processes	other membranes;cytosol;cytoskeleton;ER/Golgi;nucleus;other cell component	cytoskeletal activity;kinase activity;other molecular function	Pf00069, Pf08332	816	ENSG00000058404	CAMK2B	A4D2K0; A4D2K1; A4D2K2; A4D2K3; A4D2K4; A4D2K5; A4D2K6; hsa:816; O95437; O95438; O95599; Q13554; Q9UGH7; Q9UGH8; Q9UGH9; Q9UNX0; Q9UNX7; Q9UP00; Q9Y5N4; Q9Y6F4	Primary focal segmental glomerulosclerosis (FSGS); Myometrial relaxation and contraction pathways; Serotonin and anxiety; NO/cGMP/PKG mediated neuroprotection; Wnt signaling; Non-genomic actions of 1,25 dihydroxyvitamin D3; Synaptic signaling pathways associated with autism spectrum disorder; Fragile X syndrome; Disruption of postsynaptic signaling by CNV; Neuroinflammation and glutamatergic sign…	R-HSA-5578775; R-HSA-6802952; R-HSA-6802946; R-HSA-6802955; R-HSA-9649948; R-HSA-9656223; R-HSA-9609736; R-HSA-936837; R-HSA-877300; R-HSA-5673000; R-HSA-442982; R-HSA-9022692; R-HSA-438066; R-HSA-9617324; R-HSA-9620244; R-HSA-399719; R-HSA-5576892; R-HSA-3371571; R-HSA-111932; R-HSA-442729	Ion homeostasis; Signaling by BRAF and RAF1 fusions; Signaling by moderate kinase activity BRAF mutants; Paradoxical activation of RAF signaling by kinase inactive BRAF; Signaling downstream of RAS mutants; Signaling by RAF1 mutants; Assembly and cell surface presentation of NMDA receptors; Ion transport by P-type ATPases; Interferon gamma signaling; RAF activation; Ras activation upon Ca2+ influ…	35		9590	5860.97	0.611155	-0.213849	0.00778778
Q13619	Cullin-4A OS=Homo sapiens OX=9606 GN=CUL4A PE=1 SV=3	759	87.6	8.13	cell cycle OR cell proliferation;protein metabolism;DNA metabolism;other metabolic processes;stress response;developmental processes;signal transduction;other biological processes	nucleus;other cell component	other molecular function	Pf00888, Pf10557	8451	ENSG00000139842	CUL4A	A2A2W2; hsa:8451; O75834; Q13619; Q589T6; Q5TC62; Q6UP08; Q9UP17	Hippo-Merlin signaling dysregulation; Nucleotide excision repair; DNA repair pathways, full network; Nucleotide excision repair in xeroderma pigmentosum	R-HSA-8951664; R-HSA-5696395; R-HSA-6781823; R-HSA-6782135; R-HSA-6782210; R-HSA-110314; R-HSA-5696394; R-HSA-5696400	Neddylation; Formation of Incision Complex in GG-NER; Formation of TC-NER Pre-Incision Complex; Dual incision in TC-NER; Gap-filling DNA repair synthesis and ligation in TC-NER; Recognition of DNA damage by PCNA-containing replication complex; DNA Damage Recognition in GG-NER; Dual Incision in GG-NER	13	x	7877.4	5085.94	0.645637	-0.190011	0.00280787
Q14203	Dynactin subunit 1 OS=Homo sapiens OX=9606 GN=DCTN1 PE=1 SV=3	1278	141.6	5.81	cell cycle OR cell proliferation;cell organization and biogenesis;transport;developmental processes;other biological processes	cytosol;cytoskeleton;nucleus;other cell component	cytoskeletal activity;other molecular function	Pf01302, Pf12455	1639	ENSG00000204843	DCTN1	A8MY36; B4DM45; E9PFS5; E9PGE1; G5E9H4; hsa:1639; O95296; Q14203; Q6IQ37; Q9BRM9; Q9UIU1; Q9UIU2		R-HSA-9725370; R-HSA-2132295; R-HSA-3371497; R-HSA-6807878; R-HSA-6811436; R-HSA-381038	Signaling by ALK fusions and activated point mutants; MHC class II antigen presentation; HSP90 chaperone cycle for steroid hormone receptors (SHR) in the presence of ligand; COPI-mediated anterograde transport; COPI-independent Golgi-to-ER retrograde traffic; XBP1(S) activates chaperone genes	6	x	13875.5	8955.44	0.645415	-0.190161	0.0013545
Q14204	Cytoplasmic dynein 1 heavy chain 1 OS=Homo sapiens OX=9606 GN=DYNC1H1 PE=1 SV=5	4646	532.1	6.4	cell cycle OR cell proliferation;cell organization and biogenesis;transport;other biological processes	non-structural extracellular;cytosol;cytoskeleton;other cytoplasmic organelle;other cell component	cytoskeletal activity;other molecular function	Pf03028, Pf08385, Pf08393, Pf12774, Pf12775, Pf12777, Pf12780, Pf12781, Pf17852, Pf18198, Pf18199	1778	ENSG00000197102	DYNC1H1	B0I1R0; hsa:1778; Q14204; Q6DKQ7; Q8WU28; Q92814; Q9Y4G5	Ciliary landscape; Intraflagellar transport proteins binding to dynein	R-HSA-3371497; R-HSA-6798695; R-HSA-6807878; R-HSA-2467813; R-HSA-2132295; R-HSA-2500257; R-HSA-380320; R-HSA-5663220; R-HSA-6811436; R-HSA-9609690; R-HSA-9646399; R-HSA-9648025; R-HSA-2565942; R-HSA-380259; R-HSA-380270; R-HSA-5620912; R-HSA-8854518; R-HSA-141444	HSP90 chaperone cycle for steroid hormone receptors (SHR) in the presence of ligand; Neutrophil degranulation; COPI-mediated anterograde transport; Separation of Sister Chromatids; MHC class II antigen presentation; Resolution of Sister Chromatid Cohesion; Recruitment of NuMA to mitotic centrosomes; RHO GTPases Activate Formins; COPI-independent Golgi-to-ER retrograde traffic; HCMV Early Events; …	22	x	53698.8	35173.3	0.655011	-0.183751	0.00107279
Q14315	Filamin-C OS=Homo sapiens OX=9606 GN=FLNC PE=1 SV=3	2725	290.8	5.97	cell organization and biogenesis	plasma membrane;other membranes;cytosol;cytoskeleton;other cell component	cytoskeletal activity;other molecular function	Pf00307, Pf00630	2318	ENSG00000128591	FLNC	B2ZZ88; hsa:2318; O95303; Q07985; Q14315; Q9NS12; Q9NYE5; Q9UMR8; Q9Y503	Focal adhesion; MAPK signaling pathway; Ebola virus infection in host	R-HSA-446353	Cell-extracellular matrix interactions	4		220436	115471	0.523832	-0.280808	0.00304605
Q15392	Delta(24)-sterol reductase OS=Homo sapiens OX=9606 GN=DHCR24 PE=1 SV=2	516	60.1	8.16	cell organization and biogenesis;protein metabolism;other metabolic processes;stress response;developmental processes;signal transduction;other biological processes	other membranes;cytosol;cytoskeleton;ER/Golgi;nucleus;other cell component	other molecular function	Pf01565	1718	ENSG00000116133	DHCR24	B7Z817; D3DQ51; hsa:1718; Q15392; Q9HBA8	Cholesterol metabolism with Bloch and Kandutsch-Russell pathways; Cholesterol biosynthesis with skeletal dysplasias; Cholesterol synthesis disorders; Cholesterol metabolism; Cholesterol metabolism	R-HSA-6807047; R-HSA-6807062	Cholesterol biosynthesis via desmosterol; Cholesterol biosynthesis via lathosterol	8	x	625.8	376.325	0.601351	-0.220872	4.144e-05
Q15477	Helicase SKI2W OS=Homo sapiens OX=9606 GN=SKIV2L PE=1 SV=3	1246	137.7	6.06	RNA metabolism OR transcription;other metabolic processes	cytosol;nucleus;other cell component	nucleic acid binding activity;other molecular function	Pf00270, Pf00271, Pf08148, Pf13234, Pf17911	6499	ENSG00000204351; ENSG00000206353; ENSG00000223493; ENSG00000225737; ENSG00000228896; ENSG00000232616	SKIC2	hsa:6499; O15005; Q12902; Q15476; Q15477; Q5ST66		R-HSA-390471; R-HSA-429958	Association of TriC/CCT with target proteins during biosynthesis; mRNA decay by 3' to 5' exoribonuclease	2		127.425	73.2251	0.574652	-0.240595	0.000713529
Q16595	Frataxin, mitochondrial OS=Homo sapiens OX=9606 GN=FXN PE=1 SV=2	210	23.1	8.69	cell organization and biogenesis;protein metabolism;other metabolic processes;stress response;transport;developmental processes;other biological processes	cytosol;mitochondrion	other molecular function	Pf01491	2395	ENSG00000165060	FXN	A8MXJ6; C9JJ89; hsa:2395; O15545; O95656; Q15294; Q16595; Q5VZ01	Iron-sulfur cluster biogenesis	R-HSA-1268020; R-HSA-1362409	Mitochondrial protein import; Mitochondrial iron-sulfur cluster biogenesis	3	x	3522.65	2215.09	0.628813	-0.201478	0.00689239
Q16718	NADH dehydrogenase [ubiquinone] 1 alpha subcomplex subunit 5 OS=Homo sapiens OX=9606 GN=NDUFA5 PE=1 SV=3	116	13.5	5.99	cell organization and biogenesis;other metabolic processes;transport	other membranes;mitochondrion	transporter activity	Pf04716	4698	ENSG00000128609	NDUFA5	B2RD98; hsa:4698; Q16718; Q5H9R2; Q6IRX7	Electron transport chain: OXPHOS system in mitochondria; Ciliary landscape; Nonalcoholic fatty liver disease; Oxidative phosphorylation	R-HSA-9013408; R-HSA-6799198	RHOG GTPase cycle; Complex I biogenesis	7	x	1890.47	1045.65	0.553117	-0.257183	0.00243527
Q16795	NADH dehydrogenase [ubiquinone] 1 alpha subcomplex subunit 9, mitochondrial OS=Homo sapiens OX=9606 GN=NDUFA9 PE=1 SV=2	377	42.5	9.8	cell organization and biogenesis;other metabolic processes;transport;other biological processes	other membranes;mitochondrion	transporter activity;other molecular function	Pf01370	4704	ENSG00000139180	NDUFA9	hsa:4704; Q14076; Q16795; Q2NKX0	Electron transport chain: OXPHOS system in mitochondria; Ciliary landscape; Nonalcoholic fatty liver disease; Oxidative phosphorylation	R-HSA-6799198	Complex I biogenesis	6	x	10239.1	4478.04	0.437348	-0.359173	0.00286405
Q16891	MICOS complex subunit MIC60 OS=Homo sapiens OX=9606 GN=IMMT PE=1 SV=1	758	83.6	6.48	cell organization and biogenesis;other biological processes	other membranes;mitochondrion		Pf09731	10989	ENSG00000132305	IMMT	B1H0U5; B2R5N6; hsa:10989; Q14539; Q15092; Q16891; Q68D41; Q69HW5; Q6IBL0; Q7Z3X1; Q8TAJ5; Q9P0V2		R-HSA-8949613	Cristae formation	1	x	54235.4	17849.6	0.329112	-0.482656	0.0010487
Q3ZCQ8	Mitochondrial import inner membrane translocase subunit TIM50 OS=Homo sapiens OX=9606 GN=TIMM50 PE=1 SV=2	353	39.6	8.37	cell organization and biogenesis;protein metabolism;other metabolic processes;transport;signal transduction	other membranes;mitochondrion;nucleus	signal transduction activity or receptor binding;nucleic acid binding activity;other molecular function	Pf03031	92609	ENSG00000105197	TIMM50	hsa:92609; Q330K1; Q3ZCQ8; Q6QA00; Q96FJ5; Q96GY2; Q9H370		R-HSA-1268020	Mitochondrial protein import	1		1349.03	783.489	0.580782	-0.235987	0.00712854
Q5HYK3	2-methoxy-6-polyprenyl-1,4-benzoquinol methylase, mitochondrial OS=Homo sapiens OX=9606 GN=COQ5 PE=1 SV=2	327	37.1	6.95	other metabolic processes	other membranes;mitochondrion;other cell component	other molecular function	Pf01209	84274	ENSG00000110871	COQ5	B2RDU9; B3GK62; B4DEJ4; hsa:84274; Q32Q28; Q53HH0; Q5HYK3; Q96LV1; Q9BSP8		R-HSA-2142789	Ubiquinol biosynthesis	1	x	6187.18	3679.54	0.594704	-0.225699	0.00261507
Q5JUR7	Testis-expressed protein 30 OS=Homo sapiens OX=9606 GN=TEX30 PE=2 SV=1	227	25.6	8.66				Pf20408	93081	ENSG00000151287	TEX30	hsa:93081; Q5JUR7; Q5JUR8; Q96KZ8				0	x	3155.45	999.873	0.316872	-0.499117	0.000603289
Q5T9A4	ATPase family AAA domain-containing protein 3B OS=Homo sapiens OX=9606 GN=ATAD3B PE=1 SV=1	648	72.5	9.2	cell organization and biogenesis	plasma membrane;other membranes;mitochondrion	other molecular function	Pf00004, Pf12037	83858	ENSG00000160072	ATAD3B	A8K3H1; hsa:83858; Q5T9A4; Q6ZRB5; Q9BUK4; Q9ULE7	1p36 copy number variation syndrome	R-HSA-6798695	Neutrophil degranulation	2	x	2241.65	1145.64	0.51107	-0.291519	0.00452182
Q5VIR6	Vacuolar protein sorting-associated protein 53 homolog OS=Homo sapiens OX=9606 GN=VPS53 PE=1 SV=2	832	94.3	6.7	transport	other membranes;cytosol;ER/Golgi;other cytoplasmic organelle;other cell component		Pf04100	55275	ENSG00000141252; ENSG00000283883	VPS53	A8K2S8; B3FH42; hsa:55275; Q5VIR6; Q8WYW3; Q9BRR2; Q9BY02; Q9NV25		R-HSA-6811440	Retrograde transport at the Trans-Golgi-Network	1		181.7	117.965	0.649231	-0.187601	0.00163183
Q5XKP0	MICOS complex subunit MIC13 OS=Homo sapiens OX=9606 GN=MICOS13 PE=1 SV=1	118	13.1	9.42	cell organization and biogenesis	other membranes;mitochondrion;nucleus		Pf15884	125988	ENSG00000174917	MICOS13	A0A0B4J2A5; hsa:125988; K7EKR0; Q5XKP0; Q86YE5		R-HSA-8949613	Cristae formation	1	x	9198.83	3109.12	0.337991	-0.471094	0.000767054
Q6NXT6	Transmembrane anterior posterior transformation protein 1 homolog OS=Homo sapiens OX=9606 GN=TAPT1 PE=1 SV=1	567	64.2	8.28	cell organization and biogenesis;developmental processes;signal transduction;other biological processes	other membranes;cytosol;cytoskeleton;nucleus	other molecular function	Pf05346	202018	ENSG00000169762	TAPT1	hsa:202018; Q6NXT6; Q8N2S3; Q9NZK9	Ciliopathies			1		245.4	148.633	0.605678	-0.217758	0.00258389
Q6P5Q4	Leiomodin-2 OS=Homo sapiens OX=9606 GN=LMOD2 PE=1 SV=2	547	61.6	5.78	cell organization and biogenesis;other biological processes	cytoskeleton	cytoskeletal activity	Pf03250	442721	ENSG00000170807	LMOD2	A4D0W9; A4D0Y2; hsa:442721; Q6P5Q4; Q8WVJ8				0		5563.3	3261.65	0.586279	-0.231896	0.00959769
Q6ZT12	E3 ubiquitin-protein ligase UBR3 OS=Homo sapiens OX=9606 GN=UBR3 PE=2 SV=2	1888	212.3	6.1	protein metabolism;other metabolic processes;developmental processes;other biological processes	other membranes;other cell component	other molecular function	Pf02207, Pf18995	130507	ENSG00000144357	UBR3	B4DZR7; hsa:130507; Q2KHN5; Q6ZR55; Q6ZSC2; Q6ZT12; Q8IVE7; Q8ND96				0	x	208.5	124.396	0.596622	-0.224301	0.00953169
Q86TD4	Sarcalumenin OS=Homo sapiens OX=9606 GN=SRL PE=1 SV=3	473	54.4	6.34		other membranes;cytosol;ER/Golgi	other molecular function	Pf00350, Pf16880	6345	ENSG00000185739	SRL	B4DYT9; hsa:6345; Q86TD4				0		27549.8	17514.8	0.635749	-0.196714	0.00268442
Q86UP3	Zinc finger homeobox protein 4 OS=Homo sapiens OX=9606 GN=ZFHX4 PE=1 SV=1	3567	393.5	6.37	RNA metabolism OR transcription;other biological processes	nucleus;other cell component	nucleic acid binding activity;other molecular function	Pf00046, Pf00096, Pf12874	79776	ENSG00000091656	ZFHX4	G3V138; hsa:79776; Q18PS0; Q6ZN20; Q86UP3	Mesodermal commitment pathway; Ectoderm differentiation; Ectoderm differentiation			3	x	387.075	171.831	0.443921	-0.352694	0.000878663
Q86UT6	NLR family member X1 OS=Homo sapiens OX=9606 GN=NLRX1 PE=1 SV=1	975	107.5	7.37	stress response;other biological processes	plasma membrane;other membranes;cytosol;mitochondrion	other molecular function	Pf05729, Pf13516	79671	ENSG00000160703	NLRX1	A8K6Q1; B3KPK2; B3KTA2; hsa:79671; Q7RTR3; Q86UT6; Q96D51; Q9H724	Novel intracellular components of RIG-I-like receptor pathway; Cytosolic DNA-sensing pathway; STING pathway in Kawasaki-like disease and COVID-19; Mitochondrial immune response to SARS-CoV-2; SARS-CoV-2 mitochondrial chronic oxidative stress and endothelial dysfunction	R-HSA-936440; R-HSA-9758274	Negative regulators of DDX58/IFIH1 signaling; Regulation of NF-kappa B signaling	8		790.2	514.469	0.651061	-0.186378	0.00168903
Q86Y39	NADH dehydrogenase [ubiquinone] 1 alpha subcomplex subunit 11 OS=Homo sapiens OX=9606 GN=NDUFA11 PE=1 SV=3	141	14.8	8.72	cell organization and biogenesis;other metabolic processes	other membranes;mitochondrion			126328	ENSG00000174886	NDUFA11	C9JT23; hsa:126328; Q6ZS66; Q86Y39	Nonalcoholic fatty liver disease; Oxidative phosphorylation	R-HSA-6799198	Complex I biogenesis	4	x	5271.23	3131.35	0.594046	-0.22618	0.00104434
Q8IWX7	Protein unc-45 homolog B OS=Homo sapiens OX=9606 GN=UNC45B PE=1 SV=1	931	103.7	7.81	developmental processes;other biological processes	cytosol;cytoskeleton;other cell component	other molecular function	Pf11701	146862	ENSG00000141161	UNC45B	hsa:146862; Q495Q8; Q495Q9; Q8IWX7	17q12 copy number variation syndrome			1		20303.5	10148.1	0.499818	-0.301188	0.000605041
Q8N257	Histone H2B type 3-B OS=Homo sapiens OX=9606 GN=H2BU1 PE=1 SV=3	126	13.9	10.32		cytosol;nucleus;other cell component	nucleic acid binding activity;other molecular function	Pf00125	128312	ENSG00000196890; ENSG00000285449	H2BC26	A4FU05; hsa:128312; Q3ZCP6; Q5TA30; Q8N257		R-HSA-5689880; R-HSA-8939236; R-HSA-977225; R-HSA-1221632; R-HSA-5578749; R-HSA-606279; R-HSA-5250924; R-HSA-5693565; R-HSA-201722; R-HSA-2559580; R-HSA-427413; R-HSA-5617472; R-HSA-9018519; R-HSA-1912408; R-HSA-2559582; R-HSA-8936459; R-HSA-5693607; R-HSA-69473; R-HSA-73772; R-HSA-912446; R-HSA-9670095; R-HSA-110330; R-HSA-110328; R-HSA-110329; R-HSA-110331; R-HSA-427359; R-HSA-212300; R-HSA-686…	Ub-specific processing proteases; RUNX1 regulates transcription of genes involved in differentiation of HSCs; Amyloid fiber formation; Meiotic synapsis; Transcriptional regulation by small RNAs; Deposition of new CENPA-containing nucleosomes at the centromere; B-WICH complex positively regulates rRNA expression; Recruitment and ATM-mediated phosphorylation of repair and signaling proteins at DNA …	42		5668.83	3436.43	0.606197	-0.217386	0.00502534
Q8N983	39S ribosomal protein L43, mitochondrial OS=Homo sapiens OX=9606 GN=MRPL43 PE=1 SV=1	215	23.4	8.65	protein metabolism;other metabolic processes	other membranes;mitochondrion;translational apparatus	other molecular function	Pf05047	84545	ENSG00000055950	MRPL43	B1AL06; B1AL07; B1AL09; B1AL10; C9J5Q3; D3DR71; hsa:84545; Q5JW06; Q7Z719; Q7Z7H6; Q86XN1; Q8N983; Q9BYC7		R-HSA-5368286; R-HSA-5389840; R-HSA-5419276	Mitochondrial translation initiation; Mitochondrial translation elongation; Mitochondrial translation termination	3	x	2533.15	1092.41	0.431244	-0.365277	0.00683978
Q8NB12	Histone-lysine N-methyltransferase SMYD1 OS=Homo sapiens OX=9606 GN=SMYD1 PE=1 SV=1	490	56.6	7.09	cell organization and biogenesis;protein metabolism;RNA metabolism OR transcription;other metabolic processes;developmental processes;other biological processes	nucleus;other cell component	nucleic acid binding activity;other molecular function	Pf00856, Pf01753	150572	ENSG00000115593	SMYD1	A0AV30; A6NE13; hsa:150572; Q8NB12	Heart development; Histone modifications			2		31042.7	19614.6	0.63186	-0.199379	0.00352656
Q8NE86	Calcium uniporter protein, mitochondrial OS=Homo sapiens OX=9606 GN=MCU PE=1 SV=1	351	39.8	8.65	cell organization and biogenesis;transport;signal transduction;other biological processes	other membranes;mitochondrion	transporter activity;other molecular function	Pf04678	90550	ENSG00000156026	MCU	B2RDF3; B3KXV7; hsa:90550; Q8NE86; Q96FL3	Alzheimer's disease and miRNA effects; Malignant pleural mesothelioma; Alzheimer's disease	R-HSA-8949664	Processing of SMDT1	5	x	5035.02	2814.43	0.558971	-0.252611	0.000621178
Q8TDC0	Myozenin-3 OS=Homo sapiens OX=9606 GN=MYOZ3 PE=1 SV=2	251	27.1	9.38		cytoskeleton	cytoskeletal activity	Pf05556	91977	ENSG00000164591	MYOZ3	B2R9Q4; D3DQG9; hsa:91977; Q8IVM1; Q8IVN1; Q8TDC0				0		11751.3	6124.81	0.521204	-0.282992	0.00480213
Q8WWV3	Reticulon-4-interacting protein 1, mitochondrial OS=Homo sapiens OX=9606 GN=RTN4IP1 PE=1 SV=2	396	43.6	9.11	developmental processes;other biological processes	other membranes;mitochondrion	other molecular function	Pf08240, Pf13602	84816	ENSG00000130347	RTN4IP1	hsa:84816; Q8N9B3; Q8WWV3; Q8WZ66; Q9BRA4				0	x	3252.25	2026.13	0.622994	-0.205516	0.00395341
Q8WXI3	Ankyrin repeat and SOCS box protein 10 OS=Homo sapiens OX=9606 GN=ASB10 PE=1 SV=2	467	50.9	7.01	protein metabolism;other metabolic processes;signal transduction	cytosol;nucleus;other cell component		Pf07525, Pf12796	136371	ENSG00000146926	ASB10	A0AVH0; hsa:136371; Q6ZUL6; Q8WXI3		R-HSA-983168; R-HSA-8951664	Antigen processing: Ubiquitination & Proteasome degradation; Neddylation	2		382.7	218.089	0.569869	-0.244225	0.000979537
Q92523	Carnitine O-palmitoyltransferase 1, muscle isoform OS=Homo sapiens OX=9606 GN=CPT1B PE=1 SV=2	772	87.7	8.62	other metabolic processes;transport;other biological processes	other membranes;mitochondrion	other molecular function	Pf00755, Pf16484	1375	ENSG00000205560	CPT1B	B7Z4U4; B7Z5T8; E9PCP2; hsa:1375; Q13389; Q92523; Q99655; Q9BY90	AMP-activated protein kinase signaling; Fatty acid beta-oxidation; PPAR signaling pathway; Thermogenesis	R-HSA-5362517; R-HSA-200425	Signaling by Retinoic Acid; Carnitine metabolism	6		3977.37	1439.94	0.362033	-0.441252	0.00326585
Q92614	Unconventional myosin-XVIIIa OS=Homo sapiens OX=9606 GN=MYO18A PE=1 SV=3	2054	233	6.3	cell organization and biogenesis;DNA metabolism;other metabolic processes;transport;other biological processes	other membranes;cytoskeleton;ER/Golgi;other cell component	cytoskeletal activity;nucleic acid binding activity;other molecular function	Pf00063, Pf01576, Pf17820	399687	ENSG00000196535	MYO18A	hsa:399687; Q5H9U3; Q5QD01; Q5W9F9; Q5W9G1; Q8IXP8; Q92614		R-HSA-1839117; R-HSA-5655302; R-HSA-9703465	Signaling by cytosolic FGFR1 fusion mutants; Signaling by FGFR1 in disease; Signaling by FLT3 fusion proteins	3	x	4736.6	2411.99	0.509224	-0.293091	0.00233782
Q92901	60S ribosomal protein L3-like OS=Homo sapiens OX=9606 GN=RPL3L PE=2 SV=3	407	46.3	10.45	protein metabolism;other metabolic processes;other biological processes	translational apparatus	nucleic acid binding activity;other molecular function	Pf00297	6123	ENSG00000140986	RPL3L	hsa:6123; Q92901	Cytoplasmic ribosomal proteins	R-HSA-1799339; R-HSA-9010553; R-HSA-156827; R-HSA-72689; R-HSA-72706; R-HSA-6791226; R-HSA-975957; R-HSA-192823; R-HSA-9633012; R-HSA-156902; R-HSA-2408557; R-HSA-72764; R-HSA-975956	SRP-dependent cotranslational protein targeting to membrane; Regulation of expression of SLITs and ROBOs; L13a-mediated translational silencing of Ceruloplasmin expression; Formation of a pool of free 40S subunits; GTP hydrolysis and joining of the 60S ribosomal subunit; Major pathway of rRNA processing in the nucleolus and cytosol; Nonsense Mediated Decay (NMD) enhanced by the Exon Junction Comp…	14	x	10544	5783.52	0.548514	-0.260812	0.00108409
Q96A35	39S ribosomal protein L24, mitochondrial OS=Homo sapiens OX=9606 GN=MRPL24 PE=1 SV=1	216	24.9	9.29	protein metabolism;other metabolic processes	other membranes;mitochondrion;translational apparatus	nucleic acid binding activity;other molecular function	Pf00467, Pf17136	79590	ENSG00000143314	MRPL24	D3DVC8; hsa:79590; Q53G65; Q53HT0; Q5SYZ9; Q5SZ00; Q5SZ02; Q96A35; Q96Q70; Q9H7G3		R-HSA-5368286; R-HSA-5389840; R-HSA-5419276	Mitochondrial translation initiation; Mitochondrial translation elongation; Mitochondrial translation termination	3		1258.12	533.999	0.42444	-0.372183	0.0042615
Q96EY1	DnaJ homolog subfamily A member 3, mitochondrial OS=Homo sapiens OX=9606 GN=DNAJA3 PE=1 SV=2	480	52.5	9.26	cell organization and biogenesis;DNA metabolism;other metabolic processes;stress response;signal transduction;other biological processes	plasma membrane;other membranes;cytosol;mitochondrion;nucleus;other cell component	signal transduction activity or receptor binding;enzyme regulator activity;other molecular function	Pf00226, Pf00684, Pf01556	9093	ENSG00000103423; ENSG00000276726	DNAJA3	B2RAJ5; B4DI33; E7ES32; hsa:9093; O75472; Q8WUJ6; Q8WXJ3; Q96D76; Q96EY1; Q96IV1; Q9NYH8				0	x	1745.08	926.443	0.53089	-0.274995	0.00139324
Q96GC5	39S ribosomal protein L48, mitochondrial OS=Homo sapiens OX=9606 GN=MRPL48 PE=1 SV=2	212	23.9	8.98	protein metabolism;other metabolic processes	other membranes;mitochondrion;translational apparatus		Pf00338	51642	ENSG00000175581	MRPL48	B4DN34; hsa:51642; Q49AK7; Q4U2Q4; Q96GC5; Q9P091; Q9Y5J0		R-HSA-5368286; R-HSA-5389840; R-HSA-5419276	Mitochondrial translation initiation; Mitochondrial translation elongation; Mitochondrial translation termination	3		608.375	301.48	0.495549	-0.304913	0.0098353
Q96GF1	E3 ubiquitin-protein ligase RNF185 OS=Homo sapiens OX=9606 GN=RNF185 PE=1 SV=1	192	20.4	6.52	protein metabolism;other metabolic processes;stress response;transport;other biological processes	other membranes;mitochondrion;ER/Golgi	enzyme regulator activity;other molecular function	Pf13920	91445	ENSG00000138942	RNF185	A8K5C1; A9X3T8; hsa:91445; Q8N900; Q96GF1		R-HSA-382556; R-HSA-5678895; R-HSA-901032	ABC-family proteins mediated transport; Defective CFTR causes cystic fibrosis; ER Quality Control Compartment (ERQC)	3	x	257.8	164.172	0.63682	-0.195983	0.00281411
Q96IX5	ATP synthase membrane subunit K, mitochondrial OS=Homo sapiens OX=9606 GN=ATP5MK PE=1 SV=1	58	6.5	9.76	other metabolic processes	other membranes;mitochondrion		Pf14960	84833	ENSG00000173915	ATP5MK	B2R4N2; D3DR92; hsa:84833; Q96IX5				0		5137.97	2605.98	0.5072	-0.294821	0.00243913
Q96RQ3	Methylcrotonoyl-CoA carboxylase subunit alpha, mitochondrial OS=Homo sapiens OX=9606 GN=MCCC1 PE=1 SV=3	725	80.4	7.78	other metabolic processes	cytosol;mitochondrion;other cell component	other molecular function	Pf00289, Pf00364, Pf02785, Pf02786	56922	ENSG00000078070	MCCC1	hsa:56922; Q59ES4; Q96RQ3; Q9H959; Q9NS97	Amino acid metabolism	R-HSA-70895; R-HSA-196780; R-HSA-3371599	Branched-chain amino acid catabolism; Biotin transport and metabolism; Defective HLCS causes multiple carboxylase deficiency	4	x	1375.95	755.977	0.549422	-0.260094	0.00419348
Q99613	Eukaryotic translation initiation factor 3 subunit C OS=Homo sapiens OX=9606 GN=EIF3C PE=1 SV=1	913	105.3	5.68	cell organization and biogenesis;protein metabolism;other metabolic processes;other biological processes	cytosol;translational apparatus;other cell component	translation activity;nucleic acid binding activity;other molecular function	Pf01399, Pf05470	8663	ENSG00000184110	EIF3C	A8K7Z0; B2RXG3; B4E1D5; H3BRV0; hsa:8663; O00215; Q99613; Q9BW98	Translation factors; nsp1 from SARS-CoV-2 inhibits translation initiation in the host cell	R-HSA-156827; R-HSA-72689; R-HSA-72706; R-HSA-72649; R-HSA-72695; R-HSA-72702	L13a-mediated translational silencing of Ceruloplasmin expression; Formation of a pool of free 40S subunits; GTP hydrolysis and joining of the 60S ribosomal subunit; Translation initiation complex formation; Formation of the ternary complex, and subsequently, the 43S complex; Ribosomal scanning and start codon recognition	8		8549.85	5528.76	0.64665	-0.189331	0.00398694
Q99623	Prohibitin-2 OS=Homo sapiens OX=9606 GN=PHB2 PE=1 SV=2	299	33.3	9.83	cell cycle OR cell proliferation;cell organization and biogenesis;other metabolic processes;stress response;transport;developmental processes;signal transduction;other biological processes	plasma membrane;other membranes;mitochondrion;nucleus;other cell component	other molecular function	Pf01145	11331	ENSG00000215021	PHB2	B4DP75; hsa:11331; Q2YDA4; Q7KYU3; Q92978; Q99623		R-HSA-8949664	Processing of SMDT1	1	x	30669.2	12453.2	0.40605	-0.391421	0.00257361
Q9BUB7	Transmembrane protein 70, mitochondrial OS=Homo sapiens OX=9606 GN=TMEM70 PE=1 SV=2	260	29	8.91	cell organization and biogenesis	other membranes;mitochondrion;nucleus	other molecular function	Pf06979	54968	ENSG00000175606	TMEM70	E9PDY9; hsa:54968; Q9BUB7; Q9NWY5				0	x	908.8	454.702	0.500332	-0.300742	8.20951e-05
Q9BUR5	MICOS complex subunit MIC26 OS=Homo sapiens OX=9606 GN=APOO PE=1 SV=1	198	22.3	9.13	cell organization and biogenesis;transport	non-structural extracellular;other membranes;cytosol;mitochondrion;ER/Golgi		Pf09769	79135	ENSG00000184831	APOO	B2R4K9; hsa:79135; Q9BUR5; Q9H3J9		R-HSA-8949613	Cristae formation	1	x	3409.55	1209.19	0.354649	-0.450201	0.000366626
Q9BVV7	Mitochondrial import inner membrane translocase subunit Tim21 OS=Homo sapiens OX=9606 GN=TIMM21 PE=1 SV=1	248	28.2	9.7	cell organization and biogenesis;transport	other membranes;mitochondrion		Pf08294	29090	ENSG00000075336	TIMM21	hsa:29090; Q9BVV7; Q9P010		R-HSA-1268020	Mitochondrial protein import	1	x	1916	962.979	0.502598	-0.298779	0.00585973
Q9H9J2	39S ribosomal protein L44, mitochondrial OS=Homo sapiens OX=9606 GN=MRPL44 PE=1 SV=1	332	37.5	8.4	protein metabolism;RNA metabolism OR transcription;other metabolic processes	plasma membrane;other membranes;mitochondrion;translational apparatus;nucleus	nucleic acid binding activity;other molecular function		65080	ENSG00000135900	MRPL44	hsa:65080; Q53S16; Q6IA62; Q9H821; Q9H9J2		R-HSA-5368286; R-HSA-5389840; R-HSA-5419276	Mitochondrial translation initiation; Mitochondrial translation elongation; Mitochondrial translation termination	3	x	1507.05	858.642	0.56975	-0.244316	0.00206417
Q9HCC0	Methylcrotonoyl-CoA carboxylase beta chain, mitochondrial OS=Homo sapiens OX=9606 GN=MCCC2 PE=1 SV=1	563	61.3	7.68	other metabolic processes	cytosol;mitochondrion;other cell component	other molecular function	Pf01039	64087	ENSG00000131844	MCCC2	A6NIY9; hsa:64087; Q96C27; Q9HCC0; Q9Y4L7		R-HSA-196780; R-HSA-70895; R-HSA-3371599	Biotin transport and metabolism; Branched-chain amino acid catabolism; Defective HLCS causes multiple carboxylase deficiency	3	x	3794.68	1830.49	0.482384	-0.316607	0.00530932
Q9HCE6	Rho guanine nucleotide exchange factor 10-like protein OS=Homo sapiens OX=9606 GN=ARHGEF10L PE=1 SV=4	1279	140.3	5.94	cell organization and biogenesis;stress response;signal transduction;other biological processes	cytosol	enzyme regulator activity	Pf00621, Pf19056, Pf19057	55160	ENSG00000074964	ARHGEF10L	B7ZKS1; hsa:55160; Q17RW1; Q3YFJ4; Q5VXI5; Q5VXI6; Q66K51; Q6P0L7; Q8NAV5; Q9HCE6; Q9NVT3		R-HSA-9013106; R-HSA-8980692; R-HSA-193648; R-HSA-416482; R-HSA-9013026	RHOC GTPase cycle; RHOA GTPase cycle; NRAGE signals death through JNK; G alpha (12/13) signalling events; RHOB GTPase cycle	5		474.15	305.301	0.64389	-0.191188	0.00020245
Q9NP98	Myozenin-1 OS=Homo sapiens OX=9606 GN=MYOZ1 PE=1 SV=1	299	31.7	8.88	cell organization and biogenesis;stress response;other biological processes	cytoskeleton;nucleus;other cell component	enzyme regulator activity;cytoskeletal activity	Pf05556	58529	ENSG00000177791	MYOZ1	hsa:58529; Q9H1I7; Q9NP98				0		38975.8	22409.5	0.574958	-0.240364	0.00374891
Q9NX63	MICOS complex subunit MIC19 OS=Homo sapiens OX=9606 GN=CHCHD3 PE=1 SV=1	227	26.1	8.28	cell organization and biogenesis	other membranes;mitochondrion;nucleus	other molecular function	Pf05300	54927	ENSG00000106554	CHCHD3	hsa:54927; Q9NX63		R-HSA-1268020; R-HSA-8949613	Mitochondrial protein import; Cristae formation	2	x	16271.9	4808.16	0.295487	-0.529461	0.000804399
Q9NZ45	CDGSH iron-sulfur domain-containing protein 1 OS=Homo sapiens OX=9606 GN=CISD1 PE=1 SV=1	108	12.2	9.09	protein metabolism;other metabolic processes;other biological processes	other membranes;mitochondrion	other molecular function	Pf09360, Pf10660	55847	ENSG00000122873	CISD1	hsa:55847; Q1X902; Q9NZ45	Adipogenesis; Ferroptosis			2	x	5153.77	2861.39	0.555203	-0.255548	0.00458132
Q9P0J0	NADH dehydrogenase [ubiquinone] 1 alpha subcomplex subunit 13 OS=Homo sapiens OX=9606 GN=NDUFA13 PE=1 SV=3	144	16.7	8.43	cell organization and biogenesis;other metabolic processes;transport;signal transduction;other biological processes	other membranes;mitochondrion;nucleus;other cell component	other molecular function	Pf06212	51079	ENSG00000186010	NDUFA13	B4DF76; hsa:51079; K7EK58; Q6PKI0; Q9H2L3; Q9P0J0; Q9Y327	Nucleotide-binding oligomerization domain (NOD) pathway; EGF/EGFR signaling pathway; Nonalcoholic fatty liver disease	R-HSA-6799198	Complex I biogenesis	5		3084.7	1741.21	0.564468	-0.248361	0.00873269
Q9UBF9	Myotilin OS=Homo sapiens OX=9606 GN=MYOT PE=1 SV=2	498	55.4	9.07	cell adhesion;cell organization and biogenesis;developmental processes;other biological processes	plasma membrane;other membranes;cytoskeleton;other cell component	cytoskeletal activity;other molecular function	Pf07679	9499	ENSG00000120729	MYOT	A0A4R6; B4DT79; hsa:9499; Q9UBF9				0		41849	20729.6	0.495343	-0.305094	0.0065723
Q9UH77	Kelch-like protein 3 OS=Homo sapiens OX=9606 GN=KLHL3 PE=1 SV=2	587	64.9	5.45	protein metabolism;other metabolic processes;transport;developmental processes;other biological processes	cytosol;cytoskeleton;other cell component	cytoskeletal activity;other molecular function	Pf00651, Pf01344, Pf07707	26249	ENSG00000146021	KLHL3	B2RBK7; hsa:26249; Q9UH75; Q9UH76; Q9UH77; Q9ULU0; Q9Y6V6		R-HSA-983168; R-HSA-8951664	Antigen processing: Ubiquitination & Proteasome degradation; Neddylation	2	x	2554	574.151	0.224805	-0.648195	0.00420453
Q9UHQ9	NADH-cytochrome b5 reductase 1 OS=Homo sapiens OX=9606 GN=CYB5R1 PE=1 SV=1	305	34.1	9.38	other metabolic processes;transport	plasma membrane;other membranes;cytosol;mitochondrion;ER/Golgi	other molecular function	Pf00175, Pf00970	51706	ENSG00000159348	CYB5R1	A0PK21; B2R8E0; hsa:51706; O95329; Q53F73; Q8NCL5; Q9UHJ1; Q9UHQ9	Oxidation by cytochrome P450	R-HSA-1237044; R-HSA-114608	Erythrocytes take up carbon dioxide and release oxygen; Platelet degranulation	3	x	22632.2	10396.3	0.459362	-0.337845	0.00334021
Q9ULQ0	Striatin-interacting protein 2 OS=Homo sapiens OX=9606 GN=STRIP2 PE=1 SV=2	834	95.3	5.91	cell organization and biogenesis;other biological processes	cytosol;other cell component		Pf07923, Pf11882	57464	ENSG00000128578	STRIP2	hsa:57464; Q8WUZ4; Q9ULQ0				0	x	46.25	21.9863	0.475379	-0.32296	0.00101696
Q9UNX3	60S ribosomal protein L26-like 1 OS=Homo sapiens OX=9606 GN=RPL26L1 PE=1 SV=1	145	17.2	10.55	protein metabolism;other metabolic processes;other biological processes	cytosol;translational apparatus	nucleic acid binding activity;other molecular function	Pf00467, Pf16906	51121	ENSG00000037241	RPL26L1	B3KY82; D3DQM0; hsa:51121; Q9UNX3		R-HSA-9010553; R-HSA-6791226; R-HSA-156827; R-HSA-72689; R-HSA-72706; R-HSA-975957; R-HSA-1799339; R-HSA-192823; R-HSA-9633012; R-HSA-156902; R-HSA-2408557; R-HSA-72764; R-HSA-975956	Regulation of expression of SLITs and ROBOs; Major pathway of rRNA processing in the nucleolus and cytosol; L13a-mediated translational silencing of Ceruloplasmin expression; Formation of a pool of free 40S subunits; GTP hydrolysis and joining of the 60S ribosomal subunit; Nonsense Mediated Decay (NMD) enhanced by the Exon Junction Complex (EJC); SRP-dependent cotranslational protein targeting to…	13		1601.97	987.882	0.616665	-0.209951	0.00307707
Q9Y277	Voltage-dependent anion-selective channel protein 3 OS=Homo sapiens OX=9606 GN=VDAC3 PE=1 SV=1	283	30.6	8.66	cell organization and biogenesis;transport;other biological processes	other membranes;mitochondrion	transporter activity;other molecular function	Pf01459	7419	ENSG00000078668	VDAC3	hsa:7419; Q9UIS0; Q9Y277	Alzheimer's disease and miRNA effects; Ferroptosis; Hepatitis B infection; Alzheimer's disease	R-HSA-5689880; R-HSA-8949215	Ub-specific processing proteases; Mitochondrial calcium ion transport	6		25701.5	11435.4	0.44493	-0.351708	0.00522591
Q9Y2R0	Cytochrome c oxidase assembly factor 3 homolog, mitochondrial OS=Homo sapiens OX=9606 GN=COA3 PE=1 SV=1	106	11.7	9.6	cell organization and biogenesis;other biological processes	other membranes;mitochondrion		Pf09813	28958	ENSG00000183978	COA3	A8K498; hsa:28958; Q9Y2R0	Mitochondrial complex IV assembly; Arsenic metabolism and reactive oxygen species generation			2	x	1420.83	700.866	0.493281	-0.306906	0.00267254
Q9Y2S7	Polymerase delta-interacting protein 2 OS=Homo sapiens OX=9606 GN=POLDIP2 PE=1 SV=1	368	42	8.63	cell cycle OR cell proliferation;cell organization and biogenesis;DNA metabolism;other metabolic processes;stress response;other biological processes	plasma membrane;other membranes;cytoskeleton;mitochondrion;nucleus;other cell component	nucleic acid binding activity	Pf04379, Pf08755	26073	ENSG00000004142	POLDIP2	B2R846; hsa:26073; Q96JE4; Q9Y2S7				0	x	1451.65	894.751	0.616368	-0.21016	5.31145e-05
Q9Y305	Acyl-coenzyme A thioesterase 9, mitochondrial OS=Homo sapiens OX=9606 GN=ACOT9 PE=1 SV=2	439	49.9	8.6	other metabolic processes	mitochondrion	other molecular function		23597	ENSG00000123130	ACOT9	B3KNC9; B7ZM94; hsa:23597; Q9Y305	VEGFA-VEGFR2 signaling	R-HSA-77289	Mitochondrial Fatty Acid Beta-Oxidation	2		3415.68	2077.37	0.608188	-0.215962	0.000449602
Q9Y512	Sorting and assembly machinery component 50 homolog OS=Homo sapiens OX=9606 GN=SAMM50 PE=1 SV=3	469	51.9	6.9	cell organization and biogenesis;transport	other membranes;mitochondrion		Pf01103	25813	ENSG00000100347	SAMM50	hsa:25813; Q53HC4; Q56VW7; Q969Y9; Q96I46; Q9NW85; Q9UQM9; Q9Y512		R-HSA-9013404; R-HSA-1268020; R-HSA-8949613	RAC2 GTPase cycle; Mitochondrial protein import; Cristae formation	3	x	6146.55	3681.59	0.598968	-0.222597	0.000584255
Q9Y613	FH1/FH2 domain-containing protein 1 OS=Homo sapiens OX=9606 GN=FHOD1 PE=1 SV=3	1164	126.5	6.39	cell organization and biogenesis;transport;other biological processes	cytosol;cytoskeleton;nucleus;other cell component	cytoskeletal activity;other molecular function	Pf02181, Pf18382	29109	ENSG00000135723	FHOD1	hsa:29109; Q59F76; Q6Y1F2; Q76MS8; Q8N521; Q9Y613	VEGFA-VEGFR2 signaling			1	x	12983.2	7483.78	0.57642	-0.239261	0.00149984
Q9Y6N1	Cytochrome c oxidase assembly protein COX11, mitochondrial OS=Homo sapiens OX=9606 GN=COX11 PE=1 SV=3	276	31.4	9.06	other metabolic processes;other biological processes	other membranes;mitochondrion;other cell component	other molecular function	Pf04442	1353	ENSG00000166260	COX11	D3DTY5; hsa:1353; I3L220; Q6FHB7; Q9BRX0; Q9UME8; Q9Y6N1	Electron transport chain: OXPHOS system in mitochondria; Copper homeostasis; Mitochondrial complex IV assembly; 2q11.2 copy number variation syndrome	R-HSA-611105; R-HSA-5628897; R-HSA-9707564	Respiratory electron transport; TP53 Regulates Metabolic Genes; Cytoprotection by HMOX1	7	x	162.3	87.3311	0.538084	-0.26915	0.00303532
